# Supplementary material for: Multiple environmental stressors induce complex transcriptomic responses indicative of phenotypic outcomes in Western fence lizard
Source: BMC Genomics. 2018 Dec 5;19:877. doi: 10.1186/s12864-018-5270-0 (PMC6282355; doi:10.1186/s12864-018-5270-0)
Supplement: Supplementary file 1 — Tables. Include additional results in support of the main manuscript and are provided in the file. (XLSX 2291 kb) [file 12864_2018_5270_MOESM1_ESM.xlsx]

## Sheet: Table S1
Table S1. Summary table of transcripts investigated using RT-qPCR
Primer Name	Accession #	Putative Gene Name	Top Species Match	Primer Sequence		Gene Qualifier 1	Gene Qualifier 2
18s-F	M59400.1 GI:175924	18S ribosomal RNA	Sceloporus undulatus	CGTGACGGCGACGATACAT
18s-R	M59400.1 GI:175924	18S ribosomal RNA	Sceloporus undulatus	CCATGGTAGGCGCAGAAAGT
contigs15794-F	NP_001026505.1	ribosomal RNA processing 1 homolog B	Gallus gallus	TGAAGAGAATACATTAATAGCCAAAGACA
contigs15794-R	NP_001026505.1	ribosomal RNA processing 1 homolog B	Gallus gallus	TGAAATTTTATCTTGGGCCTCATT
contigs16498-F	XP_421659.2	fas antigen	Gallus gallus	TGTCATTAAACTTGTTCGGAAACTG		PREDICTED	similar to
contigs16498-R	XP_421659.2	fas antigen	Gallus gallus	CCAGCGCTCTAACAATTTTATTTTCT		PREDICTED	similar to
contigs19489-F	XP_417939.2	apolipoprotein A-V	Gallus gallus	TGACCACGTGAAGGCCATT		PREDICTED	similar to
contigs19489-R	XP_417939.2	apolipoprotein A-V	Gallus gallus	GCACTACGGCGGATCTCACT		PREDICTED	similar to
contigs19851-F	XP_416502.1	NOL1 protein	Gallus gallus	CGACCAACCCCCAACAAG		PREDICTED	similar to
contigs19851-R	XP_416502.1	NOL1 protein	Gallus gallus	CAAACAAATCAGTCCCTCCAACT		PREDICTED	similar to
contigs19862-F	NP_990630.1	dystrophin	Gallus gallus	AAGAGCATATCCAAATACACCAACAA
contigs19862-R	NP_990630.1	dystrophin	Gallus gallus	GCAGGTGAAGTAGCAAACAGCTT
contigs20278-F	XP_542983.2	Src-like-adaptor 2 isoform a	Canis	ATCGCATTAATTGCCTAGAGAACA		PREDICTED	similar to
contigs20278-R	XP_542983.2	Src-like-adaptor 2 isoform a	Canis	CCAGTTCCTGCAGACTTGAGAA		PREDICTED	similar to
contigs24226-F	XP_421233.2	EGLN3 protein	Gallus gallus	GGTACTCATGGCAGCTTCGTATT		PREDICTED	similar to
contigs24226-R	XP_421233.2	EGLN3 protein	Gallus gallus	AACCCTGGGTGGTATTTCTTCA		PREDICTED	similar to
contigs27213-F	NP_989717.1	death domain-containing tumor necrosis factor receptor superfamily		TACTGTGCTGATGGAGAATATGCTT
contigs27213-R	NP_989717.1	death domain-containing tumor necrosis factor receptor superfamily		ATGTGGAATAGTGCAGGGTTCA
contigs28610-F	XP_697618.3	ntl-dependent gene 5	Danio rerio	CCAACCTGCCATCCTGTGA		PREDICTED
contigs28610-R	XP_697618.3	ntl-dependent gene 5	Danio rerio	CTTGCGCACAGCAACTAGAGTT		PREDICTED
contigs28618-F	NP_990843.1	CD3D antigen, delta polypeptide (TiT3 complex)	Gallus gallus	CCCTAAGGCTGTCTTCTCACAATT
contigs28618-R	NP_990843.1	CD3D antigen, delta polypeptide (TiT3 complex)	Gallus gallus	GAGGGAGACGTAAAACTGCAAAG
contigs29006-F	XP_416082.2	nuclear pore complex protein	Gallus gallus	GCGAAGTCTGTGTATTGGGAGAA		PREDICTED	similar to
contigs29006-R	XP_416082.2	nuclear pore complex protein	Gallus gallus	TGAGCTCCCAGCAAATGTGTT		PREDICTED	similar to
contigs29101-F	NP_001026747.1	microtubule associated monoxygenase, calponin and LIM domain		GGCTGCTAACTTCTCCACCAACTA
contigs29101-R	NP_001026747.1	microtubule associated monoxygenase, calponin and LIM domain		GGTTGGTCGCGATGATTCA
contigs29261-F	NP_989934.1	transcription factor Sp3	Gallus gallus	GTGGGAAAGTATACGGAAAGACATC
contigs29261-R	NP_989934.1	transcription factor Sp3	Gallus gallus	AATGGACGCTCCCCAGAGT
contigs30819-F	XP_418283.2	guanine nucleotide exchange factor	Gallus	TCAGACAACCCTAGGGCAAGA		PREDICTED	similar to
contigs30819-R	XP_418283.2	guanine nucleotide exchange factor	Gallus	CCATATCTATTAATTGTCTCAGGATGCT		PREDICTED	similar to
contigs32982-F	NP_001007483.1	linker for activation of T-cells family member 2	Gallus gallus	CCTGTCACGACAACAACATCTTAAA
contigs32982-R	NP_001007483.1	linker for activation of T-cells family member 2	Gallus gallus	CAAGGTGACTTGCTACAGAAAGATCT
contigs33250-F	NP_001006247.1	serine-threonine kinase receptor-associated protein	Gallus gallus	CTGAAACCCTGGAGCAGATTAAA
contigs33250-R	NP_001006247.1	serine-threonine kinase receptor-associated protein	Gallus gallus	TTTCTCAGGGTGAAGAGATGCA
contigs38187-F	NP_001029882.2	cAMP-responsive element modulator	Bos taurus	TCCAAGCTGCTACTGGTGACA
contigs38187-R	NP_001029882.2	cAMP-responsive element modulator	Bos taurus	AACGACCCCCTGAGGTAAGG
contigs38936-F	NP_989858.1	interleukin 2 receptor, gamma (severe combined immunodeficiency)		TGTGGGTTCAGTTCCTGATCTG
contigs38936-R	NP_989858.1	interleukin 2 receptor, gamma (severe combined immunodeficiency)		GCAGTAGGGTCACCACAAGCA
contigs40727-F	NP_990451.1	alpha-enolase	Gallus gallus	CCCGGTGGTTTCCATTGAG
contigs40727-R	NP_990451.1	alpha-enolase	Gallus gallus	GCTAGCCGTGAACTTCTTCCA
contigs40921-F	NP_001038098.1	apolipoprotein B	Gallus gallus	CATGATGGCCACAGTGAAACA
contigs40921-R	NP_001038098.1	apolipoprotein B	Gallus gallus	TCAGGCCACTGACATCCATATC
contigs41075-F	NP_001001613.1	CD74 molecule, major histocompatibility complex, class II invariant		GATGCACAAGTGGCTCCTCTT
contigs41075-R	NP_001001613.1	CD74 molecule, major histocompatibility complex, class II invariant		TCTTGCTGGCACTTGGTTTTC
contigs41295-F	NP_001025880.1	neutrophil cytosolic factor 1	Gallus gallus	CAAAACACGCTCTCCGAATACTC
contigs41295-R	NP_001025880.1	neutrophil cytosolic factor 1	Gallus gallus	ATGCTCACACCGGGAGATTT
contigs41919-F	NP_990301.1	insulin-like growth factor 2 receptor	Gallus gallus	ACGCAGAGTACGCGGGATAT
contigs41919-R	NP_990301.1	insulin-like growth factor 2 receptor	Gallus gallus	TTTTGCCTTGTCAGAAGATCCA
contigs42338-F	NP_001091003.1	ATP synthase, H+ transporting, mitochondrial F0 complex, subunit E		CAGTGGTATCAACGCAGAGTACGT
contigs42338-R	NP_001091003.1	ATP synthase, H+ transporting, mitochondrial F0 complex, subunit E		CTGAGTACCTGGTGAACTTGATCAG
contigs42640-F	NP_990800.1	pyruvate kinase muscle isozyme	Gallus gallus	GGAACTGAAGAAGGGTGCAACT
contigs42640-R	NP_990800.1	pyruvate kinase muscle isozyme	Gallus gallus	TGCCAACATCCACAACTTTAATAAG
contigs42959-F	NP_990856.1	apolipoprotein A-I precursor	Gallus gallus	CAGCAACCCCACCTCAAACT
contigs42959-R	NP_990856.1	apolipoprotein A-I precursor	Gallus gallus	TCGACACCTTAGGAAAGCTCAGT
contigs43883-F	NP_001004412.1	membrane metallo-endopeptidase	Gallus gallus	CAGCCTATGTTGATTTTATGATTTCC
contigs43883-R	NP_001004412.1	membrane metallo-endopeptidase	Gallus gallus	TTTCTAGAGCCATTACTCTTCTCATTTCT
contigs46813-F	NP_001006584.2	dihydrofolate reductase	Gallus gallus	CAGTCATGGTCCGCTCTTTGT
contigs46813-R	NP_001006584.2	dihydrofolate reductase	Gallus gallus	GGGAGCTGCCCGTCCTT
contigs48483-F	NP_001026578.1	proteasome alpha 5 subunit	Gallus gallus	CCCGGAAGTCCGATTCG
contigs48483-R	NP_001026578.1	proteasome alpha 5 subunit	Gallus gallus	GAGCGAGTGAGGAACATGTTGTC
contigs48520-F	NP_990569.1	retinol-binding protein 4 precursor	Gallus gallus	TGGCCTTGGCATTGTTGA
contigs48520-R	NP_990569.1	retinol-binding protein 4 precursor	Gallus gallus	GGACTCTGAAATTGCTCACTTGAC
contigs48866-F	NP_996789.1	annexin A1	Gallus gallus	GGATGTTATCTTGGCTCTTTTGAAGA
contigs48866-R	NP_996789.1	annexin A1	Gallus gallus	CAAGCCCCTTCATGGAATACC
contigs4988-F	NP_990420.1	protein kinase C and casein kinase substrate in neurons protein 2		TGCTATTGAAGATCTAAGGTGGTTCA
contigs4988-R	NP_990420.1	protein kinase C and casein kinase substrate in neurons protein 2		GCAGACCAGTCTTCATCCTCAAA
contigs5009-F	NP_996787.1	T-cell surface glycoprotein CD3 epsilon chain precursor	Gallus	GCTGGTGGCTGCCATCAT
contigs5009-R	NP_996787.1	T-cell surface glycoprotein CD3 epsilon chain precursor	Gallus	TGCAACCAAAGTAAACCATGCA
contigs51737-F	NP_001161481.1	cathepsin L2	Gallus gallus	GCGCTCACGGAGCAGAAC
contigs51737-R	NP_001161481.1	cathepsin L2	Gallus gallus	AACACAGATAGACCTTCATATTGAAACC
contigs52732-F	NP_001001757.1	cytochrome P450 2H2	Gallus gallus	GGACCTTCAGGAAGAGCGACTA
contigs52732-R	NP_001001757.1	cytochrome P450 2H2	Gallus gallus	GCGGGCCAAGCCTTCT
contigs52771-F	NP_001004375.1	hemoglobin subunit alpha-D	Gallus gallus	TGCCCTGTGCAGGATGCT
contigs52771-R	NP_001004375.1	hemoglobin subunit alpha-D	Gallus gallus	CCGGGCTCATGTCGTAGTG
contigs53475-F	XP_001364584.1	serum iron transport protein transferrin		GGGTGAGACAACAGTTAAGGGCTAT		PREDICTED	similar to
contigs53475-R	XP_001364584.1	serum iron transport protein transferrin		CCAGTGTGGCAGGACTTCTTTC		PREDICTED	similar to
contigs5456-F	XP_002198302.1	zinc finger protein 292	Taeniopygia guttata	CATCTTGAGACAGATCATGGAATAAAG		PREDICTED
contigs5456-R	XP_002198302.1	zinc finger protein 292	Taeniopygia guttata	GGTCACAGCCTTCACAGTCACA		PREDICTED
contigs7407-F	NP_001001460.1	peroxisome proliferative activated receptor gamma	Gallus gallus	CCTGTAGACCTTTCAGCAATGGAT
contigs7407-R	NP_001001460.1	peroxisome proliferative activated receptor gamma	Gallus gallus	AAAGGCTGGAAAAATCAACAGTAGTAT
singlet4113-F	NP_990682.1	annexin A2	Gallus gallus	GAAGACACGCTCATTGAGATCATT
singlet4113-R	NP_990682.1	annexin A2	Gallus gallus	CCCGGTAAGCTCTGTTAATTTGG
singlet4269-F	NP_989530.1	survival of motor neuron	Gallus gallus	CGAATGGAAGCTGCAATGG
singlet4269-R	NP_989530.1	survival of motor neuron	Gallus gallus	CAGCTATAAAGTGATACGCATCAGTGT

## Sheet: Table S2
	Table S2. Unigenes homology-based coding potential detection and annotation against the following protein databases: NR.aa (10,606,545 proteins), Refseq (6,392,535 proteins), UniProt-SwissProt (515,203 proteins), Uniref100 (9,865,668 proteins) and Uniref90 (6,544,144 proteins).
	Unigene Dataset	Coding Detected	Non-Coding Detected	% Coding	Protein Database
	Contigs	23385	30512	0.4339	NR.aa
		23173	30724	0.43	Refseq
		21593	32304	0.4006	UniProt-SwissProt
		23463	30434	0.4353	Uniref100
		23508	30389	0.4362	Uniref90
	Singlets	1425	1825	0.4433	NR.aa
		1440	1837	0.4394	Refseq
		1457	1820	0.4446	UniProt-SwissProt
		1465	1812	0.4471	Uniref100
		1298	1979	0.3961	Uniref90

## Sheet: Table S3
Table S3. Annotations for all assembled contigs and singlets for which a homologous sequence match was found at E > 1.0 x 10^-5.
Sequence ID	E-Value	Reading Frame	RefSeq ID	Putative Gene Name	Gene Qualifier 1	Gene Qualifier 2	Top Species Match
>contigs-1	e-101	Frame=-2	XP_417505.2	breast cancer putative transcription factor	PREDICTED	similar to
>contigs-10	7e-53	Frame=-1	XP_001368788.1	hCG1982192,	PREDICTED	similar to	Monodelphis domestica
>contigs-1000	1e-14	Frame=+3	XP_001333236.1	Titin (Connectin) (Rhabdomyosarcoma antigen	PREDICTED	similar to
>contigs-10003	5e-16	Frame=-2	NP_727783.2	CG14414, isoform B			Drosophila melanogaster
>contigs-10012	1e-08	Frame=+3	NP_651629.1	huntingtin			Drosophila melanogaster
>contigs-10015	2e-12	Frame=+1	NP_996147.1	CG33217			Drosophila melanogaster
>contigs-10016	2e-20	Frame=+1	NP_729600.1	scramblase 1, isoform C			Drosophila melanogaster
>contigs-10019	1e-08	Frame=-2	XP_002043342.1	GM10043			Drosophila sechellia
>contigs-1002	1e-39	Frame=-1	NP_001004398.1	amphiphysin			Gallus gallus
>contigs-10028	5e-06	Frame=+1	XP_002082521.1	GD25176			Drosophila simulans
>contigs-10031	2e-17	Frame=-1	NP_572978.1	CG9519			Drosophila melanogaster
>contigs-10042	1e-10	Frame=+1	XP_002085754.1	GD12138			Drosophila simulans
>contigs-10044	3e-31	Frame=+2	NP_609116.1	CG15818			Drosophila melanogaster
>contigs-10047	2e-12	Frame=-3	NP_650741.1	CG7705, isoform A			Drosophila melanogaster
>contigs-10049	1e-11	Frame=-2	NP_611684.3	CG4294			Drosophila melanogaster
>contigs-10051	1e-13	Frame=-1	XP_002036718.1	GM12534			Drosophila sechellia
>contigs-10052	2e-16	Frame=-1	XP_002043342.1	GM10043			Drosophila sechellia
>contigs-10053	4e-24	Frame=-2	NP_996309.1	CG31038, isoform C			Drosophila melanogaster
>contigs-10058	2e-13	Frame=-1	XP_002049983.1	GJ20445			Drosophila virilis
>contigs-1006	2e-21	Frame=-1	XP_002199285.1	proacrosin	PREDICTED	similar to	Taeniopygia guttata
>contigs-10060	2e-08	Frame=+3	XP_002084985.1	GD12551			Drosophila simulans
>contigs-10061	2e-25	Frame=-3	XP_002079671.1	GD21898			Drosophila simulans
>contigs-10064	1e-16	Frame=+3	NP_611361.3	CG18604			Drosophila melanogaster
>contigs-10065	1e-15	Frame=+2	NP_648906.1	spindle defective 2			Drosophila melanogaster
>contigs-10069	2e-20	Frame=+1	NP_610448.2	CG13742			Drosophila melanogaster
>contigs-10071	8e-20	Frame=-1	XP_002034880.1	GM14227			Drosophila sechellia
>contigs-10076	6e-12	Frame=-3	XP_002054656.1	GJ22689			Drosophila virilis
>contigs-10077	3e-17	Frame=-2	NP_733044.1	CG31357			Drosophila melanogaster
>contigs-10079	6e-31	Frame=+1	NP_610448.2	CG13742			Drosophila melanogaster
>contigs-10082	3e-17	Frame=+3	XP_002042365.1	GM13325			Drosophila sechellia
>contigs-10083	5e-09	Frame=+1	XP_001999744.1	GI24692			Drosophila mojavensis
>contigs-10088	6e-11	Frame=+2	NP_651006.1	BG4			Drosophila melanogaster
>contigs-1009	1e-66	Frame=-2	XP_002193879.1	Low-density lipoprotein receptor-related	PREDICTED	similar to
>contigs-10094	1e-08	Frame=+2	XP_002080716.1	GD10101			Drosophila simulans
>contigs-10095	4e-06	Frame=-1	XP_002083842.1	GD13140			Drosophila simulans
>contigs-10097	5e-17	Frame=-1	XP_002039410.1	GM22960			Drosophila sechellia
>contigs-10098	5e-19	Frame=+3	NP_648679.1	CG17359			Drosophila melanogaster
>contigs-10099	6e-23	Frame=-2	NP_651141.2	CG4408			Drosophila melanogaster
>contigs-10111	3e-11	Frame=-3	XP_002083951.1	GD13079			Drosophila simulans
>contigs-10131	3e-18	Frame=+1	XP_002085652.1	GD12189			Drosophila simulans
>contigs-10132	2e-40	Frame=+1	NP_609929.2	CG10650			Drosophila melanogaster
>contigs-10139	5e-14	Frame=-2	XP_002105003.1	E(spl) region transcript mgamma			Drosophila simulans
>contigs-10144	3e-06	Frame=+1	NP_477283.1	Phenylalanyl-tRNA synthetase			Drosophila melanogaster
>contigs-10149	3e-47	Frame=-3	NP_001097317.1	knot, isoform C			Drosophila melanogaster
>contigs-10153	5e-06	Frame=-3	NP_651006.1	BG4			Drosophila melanogaster
>contigs-10161	3e-23	Frame=+1	NP_608909.1	CG8680			Drosophila melanogaster
>contigs-10162	3e-06	Frame=-3	NP_477214.1	regulator of cyclin A1			Drosophila melanogaster
>contigs-10163	3e-15	Frame=-1	XP_002106513.1	GD16926			Drosophila simulans
>contigs-10168	1e-06	Frame=+3	NP_722638.1	nicotinic acetylcholine receptor beta 21C, isoform B			Drosophila
>contigs-10173	2e-06	Frame=+3	NP_722619.1	CG3645, isoform B			Drosophila melanogaster
>contigs-10176	7e-35	Frame=+2	NP_001097842.1	CG5060, isoform B			Drosophila melanogaster
>contigs-10178	4e-12	Frame=+1	NP_001163845.1	CR40472			Drosophila melanogaster
>contigs-1018	9e-43	Frame=+2	XP_001371614.1	Small nuclear ribonucleoprotein polypeptide A	PREDICTED	similar to
>contigs-10180	1e-20	Frame=-1	NP_477413.1	adrift			Drosophila melanogaster
>contigs-10183	2e-21	Frame=-1	NP_001097748.1	CG4820, isoform B			Drosophila melanogaster
>contigs-10184	3e-15	Frame=+2	XP_002078504.1	GD22496			Drosophila simulans
>contigs-10186	6e-29	Frame=+2	NP_001036404.1	CG40439, isoform A			Drosophila melanogaster
>contigs-10187	1e-16	Frame=-1	XP_002035582.1	GM13839			Drosophila sechellia
>contigs-10188	2e-24	Frame=-3	XP_001974379.1	GG21705			Drosophila erecta
>contigs-10197	8e-06	Frame=+1	NP_649133.1	CG8798, isoform A			Drosophila melanogaster
>contigs-10198	3e-15	Frame=+3	NP_649824.1	CG9793			Drosophila melanogaster
>contigs-10199	1e-17	Frame=-1	NP_001162711.1	CG42388, isoform E			Drosophila melanogaster
>contigs-10200	1e-24	Frame=+1	NP_995829.1	CG33470, isoform B			Drosophila melanogaster
>contigs-10203	2e-26	Frame=-2	NP_001097525.1	CG10274, isoform B			Drosophila melanogaster
>contigs-10207	9e-11	Frame=+1	NP_650270.1	CG15887			Drosophila melanogaster
>contigs-10208	2e-12	Frame=-1	NP_996147.1	CG33217			Drosophila melanogaster
>contigs-10209	5e-20	Frame=+1	XP_002102367.1	GD19547			Drosophila simulans
>contigs-1021	9e-51	Frame=-3	XP_422243.2	hypothetical protein	PREDICTED		Gallus gallus
>contigs-10218	9e-08	Frame=+2	NP_524268.3	alpha-Esterase-2			Drosophila melanogaster
>contigs-10223	1e-11	Frame=-1	XP_002078381.1	GD22570			Drosophila simulans
>contigs-10224	6e-18	Frame=+3	NP_995638.1	CG9596			Drosophila melanogaster
>contigs-10228	2e-08	Frame=-1	NP_524909.1	mutagen-sensitive 101			Drosophila melanogaster
>contigs-1023	1e-50	Frame=+3	XP_415836.1	carboxypeptidase D	PREDICTED	similar to	Gallus gallus
>contigs-10230	3e-13	Frame=+3	NP_647716.1	CG8993			Drosophila melanogaster
>contigs-10231	8e-06	Frame=-2	NP_649133.1	CG8798, isoform A			Drosophila melanogaster
>contigs-10233	2e-16	Frame=+3	NP_610802.1	spt4			Drosophila melanogaster
>contigs-10238	1e-21	Frame=+1	XP_002082724.1	GD25084			Drosophila simulans
>contigs-1024	2e-95	Frame=-1	XP_510868.2	dynein, axonemal, heavy polypeptide 3	PREDICTED		Pan troglodytes
>contigs-10242	9e-19	Frame=+1	NP_651776.2	CG1983			Drosophila melanogaster
>contigs-10248	8e-28	Frame=-1	XP_002107419.1	GD17450			Drosophila simulans
>contigs-1025	7e-26	Frame=-3	XP_002199620.1	EH domain binding protein 1	PREDICTED	similar to	Taeniopygia
>contigs-10251	6e-15	Frame=-2	XP_002085052.1	GD12517			Drosophila simulans
>contigs-10258	5e-12	Frame=+1	XP_002077803.1	GD23122			Drosophila simulans
>contigs-10260	9e-08	Frame=-2	XP_002030795.1	GM24385			Drosophila sechellia
>contigs-10263	3e-23	Frame=+2	NP_611538.1	CG9350			Drosophila melanogaster
>contigs-10264	2e-21	Frame=+1	NP_001163105.1	CG30007, isoform C			Drosophila melanogaster
>contigs-10273	3e-12	Frame=+3	NP_732958.1	CG31133			Drosophila melanogaster
>contigs-10276	2e-21	Frame=-1	NP_609088.1	ATAC component 1			Drosophila melanogaster
>contigs-10283	6e-17	Frame=-1	NP_609607.1	CG5439			Drosophila melanogaster
>contigs-10285	9e-08	Frame=+1	XP_002104295.1	GD18522			Drosophila simulans
>contigs-10287	8e-09	Frame=+3	XP_002084888.1	GD12597			Drosophila simulans
>contigs-1029	1e-08	Frame=-1	XP_002187757.1	methyltransferase 10 domain containing	PREDICTED		Taeniopygia
>contigs-10291	7e-08	Frame=-3	XP_002044498.1	GM23242			Drosophila sechellia
>contigs-10292	4e-07	Frame=-2	XP_002103349.1	GD19003			Drosophila simulans
>contigs-10298	4e-08	Frame=-3	XP_002085826.1	GD14978			Drosophila simulans
>contigs-10303	3e-18	Frame=+2	NP_609618.2	Ski6			Drosophila melanogaster
>contigs-10307	9e-21	Frame=+1	XP_002102367.1	GD19547			Drosophila simulans
>contigs-1031	3e-18	Frame=+1	XP_002190754.1	sorbin and SH3 domain containing 2	PREDICTED		Taeniopygia guttata
>contigs-10314	2e-16	Frame=+2	NP_647730.1	CG16985			Drosophila melanogaster
>contigs-10317	3e-15	Frame=+3	XP_002078645.1	GD23533			Drosophila simulans
>contigs-10324	4e-07	Frame=-2	XP_002105526.1	GD16969			Drosophila simulans
>contigs-1033	2e-09	Frame=-2	XP_001186337.1	polyprotein	PREDICTED	similar to	Strongylocentrotus purpuratus
>contigs-10336	4e-09	Frame=-1	XP_001978488.1	GG19614			Drosophila erecta
>contigs-10337	8e-17	Frame=+1	NP_648906.1	spindle defective 2			Drosophila melanogaster
>contigs-10339	1e-13	Frame=+3	XP_002098728.1	GE10525			Drosophila yakuba
>contigs-10341	8e-09	Frame=+1	NP_726026.1	trehalase, isoform F			Drosophila melanogaster
>contigs-10345	4e-19	Frame=+2	XP_002103845.1	GD18768			Drosophila simulans
>contigs-10346	5e-17	Frame=+1	NP_001097768.2	CG11670, isoform E			Drosophila melanogaster
>contigs-10352	8e-09	Frame=+3	NP_001027263.1	CG33649			Drosophila melanogaster
>contigs-10357	8e-15	Frame=-2	XP_002105598.1	GD16535			Drosophila simulans
>contigs-10358	3e-32	Frame=+3	NP_609200.1	CG14277			Drosophila melanogaster
>contigs-10359	2e-11	Frame=-2	NP_650465.1	CG6125, isoform B			Drosophila melanogaster
>contigs-10362	1e-17	Frame=+1	XP_002103845.1	GD18768			Drosophila simulans
>contigs-10363	2e-21	Frame=-3	NP_001163105.1	CG30007, isoform C			Drosophila melanogaster
>contigs-10368	4e-13	Frame=+1	NP_650998.1	CG17843			Drosophila melanogaster
>contigs-10375	7e-17	Frame=-1	XP_002105830.1	GD16471			Drosophila simulans
>contigs-10377	8e-17	Frame=+2	NP_648846.2	CG5018			Drosophila melanogaster
>contigs-10380	2e-20	Frame=+2	NP_523426.1	serine protease 6			Drosophila melanogaster
>contigs-10381	9e-08	Frame=-3	NP_001096922.1	CG34449, isoform C			Drosophila melanogaster
>contigs-10382	6e-20	Frame=+2	XP_002081250.1	GD25812			Drosophila simulans
>contigs-10385	6e-20	Frame=+1	NP_001163105.1	CG30007, isoform C			Drosophila melanogaster
>contigs-10387	3e-15	Frame=-3	XP_002081226.1	GD25826			Drosophila simulans
>contigs-10390	6e-12	Frame=+1	NP_609652.3	CG7110			Drosophila melanogaster
>contigs-10400	1e-13	Frame=+2	XP_002036718.1	GM12534			Drosophila sechellia
>contigs-10401	5e-26	Frame=-3	XP_002083777.1	GD13171			Drosophila simulans
>contigs-10403	4e-11	Frame=+1	XP_002079440.1	GD23956			Drosophila simulans
>contigs-10406	1e-21	Frame=+2	NP_731570.2	CG5270			Drosophila melanogaster
>contigs-10411	9e-16	Frame=+2	NP_001137808.1	peste, isoform C			Drosophila melanogaster
>contigs-10412	9e-24	Frame=-3	NP_651361.2	Nup358			Drosophila melanogaster
>contigs-10416	3e-07	Frame=-1	NP_477268.2	stromalin			Drosophila melanogaster
>contigs-10423	2e-10	Frame=-2	NP_572903.3	BthD selenoprotein			Drosophila melanogaster
>contigs-10425	5e-06	Frame=+2	XP_002078005.1	GD22768			Drosophila simulans
>contigs-10428	7e-10	Frame=-1	XP_002080329.1	GD10303			Drosophila simulans
>contigs-10433	6e-07	Frame=+3	XP_002079636.1	GD21912			Drosophila simulans
>contigs-10435	4e-12	Frame=+2	NP_611248.3	rdgBbeta			Drosophila melanogaster
>contigs-10447	1e-12	Frame=-3	NP_649821.2	CG8145			Drosophila melanogaster
>contigs-10450	9e-13	Frame=+2	XP_002080660.1	GD10134			Drosophila simulans
>contigs-10457	1e-14	Frame=-1	XP_002084626.1	GD14369			Drosophila simulans
>contigs-10459	2e-19	Frame=+3	XP_002078645.1	GD23533			Drosophila simulans
>contigs-10462	3e-23	Frame=-1	NP_726723.1	dishevelled associated activator of morphogenesis, isoform C
>contigs-10468	2e-07	Frame=+2	NP_611678.1	CG6018			Drosophila melanogaster
>contigs-10473	8e-22	Frame=-1	XP_002104104.1	GD18626			Drosophila simulans
>contigs-10474	1e-07	Frame=+3	NP_996147.1	CG33217			Drosophila melanogaster
>contigs-10486	3e-12	Frame=-1	XP_002084932.1	GD12572			Drosophila simulans
>contigs-10493	5e-13	Frame=-3	NP_572309.2	CG15896			Drosophila melanogaster
>contigs-10497	3e-15	Frame=+1	XP_002082909.1	GD24976			Drosophila simulans
>contigs-10498	2e-48	Frame=-1	XP_002081852.1	GD25502			Drosophila simulans
>contigs-10499	8e-37	Frame=-3	NP_573330.2	CG34422, isoform A			Drosophila melanogaster
>contigs-10500	3e-10	Frame=+2	NP_001015402.3	CG41128			Drosophila melanogaster
>contigs-10502	2e-18	Frame=+2	XP_002081559.1	GD11081			Drosophila simulans
>contigs-10503	2e-09	Frame=+2	XP_002082879.1	GD24994			Drosophila simulans
>contigs-10508	2e-13	Frame=-3	XP_002078916.1	GD22275			Drosophila simulans
>contigs-10513	4e-24	Frame=-3	NP_572341.1	CG3184			Drosophila melanogaster
>contigs-1052	1e-16	Frame=-2	XP_001189206.1	ORF2-encoded protein	PREDICTED	similar to	Strongylocentrotus
>contigs-10522	1e-27	Frame=+3	NP_649195.1	CG13813			Drosophila melanogaster
>contigs-10523	1e-30	Frame=-1	NP_477066.2	brother			Drosophila melanogaster
>contigs-10525	6e-06	Frame=+3	XP_002105885.1	GD16544			Drosophila simulans
>contigs-10527	2e-09	Frame=+1	NP_608342.1	CG14216			Drosophila melanogaster
>contigs-1053	9e-57	Frame=-1	XP_002200248.1	bradykinin receptor B2	PREDICTED		Taeniopygia guttata
>contigs-10533	3e-09	Frame=-2	XP_001900327.1	Senescence-associated protein			Brugia malayi
>contigs-10543	2e-24	Frame=+2	NP_572307.1	wuho			Drosophila melanogaster
>contigs-10548	1e-10	Frame=-1	NP_724177.1	fondue, isoform A			Drosophila melanogaster
>contigs-10564	1e-07	Frame=-3	NP_725289.1	CG18278			Drosophila melanogaster
>contigs-10566	7e-11	Frame=+2	NP_724594.1	CG30493			Drosophila melanogaster
>contigs-10568	8e-25	Frame=-1	NP_001163599.1	CG7518, isoform C			Drosophila melanogaster
>contigs-10572	4e-31	Frame=+3	XP_002082349.1	GD11524			Drosophila simulans
>contigs-10577	3e-11	Frame=+1	XP_002080774.1	GD10664			Drosophila simulans
>contigs-1058	5e-31	Frame=-3	XP_001232776.1	LysM, putative peptidoglycan-binding, domain	PREDICTED	similar to
>contigs-10580	5e-21	Frame=-3	XP_002036753.1	GM12511			Drosophila sechellia
>contigs-10581	1e-16	Frame=+3	XP_001972426.1	GG15524			Drosophila erecta
>contigs-10585	4e-09	Frame=-3	XP_002038754.1	GM10989			Drosophila sechellia
>contigs-10586	6e-26	Frame=-3	NP_610798.1	CG8594			Drosophila melanogaster
>contigs-10589	1e-08	Frame=+2	NP_649608.1	CG11459			Drosophila melanogaster
>contigs-10590	4e-13	Frame=+1	NP_723771.4	CG5792, isoform D			Drosophila melanogaster
>contigs-10591	5e-21	Frame=+1	XP_002036753.1	GM12511			Drosophila sechellia
>contigs-10592	2e-35	Frame=-1	NP_001163292.1	CG13585, isoform D			Drosophila melanogaster
>contigs-10594	4e-20	Frame=+3	NP_572304.5	CG3566, isoform B			Drosophila melanogaster
>contigs-10600	3e-07	Frame=-1	XP_002106008.1	GD16358			Drosophila simulans
>contigs-10613	8e-27	Frame=+2	NP_477066.2	brother			Drosophila melanogaster
>contigs-10614	2e-07	Frame=+2	XP_002047208.1	GJ13313			Drosophila virilis
>contigs-10622	1e-11	Frame=-2	NP_650449.1	CG31301			Drosophila melanogaster
>contigs-10625	8e-06	Frame=+2	NP_570074.3	CG32789			Drosophila melanogaster
>contigs-10628	2e-25	Frame=-3	NP_725035.1	CG30031			Drosophila melanogaster
>contigs-10629	1e-14	Frame=-2	XP_002081226.1	GD25826			Drosophila simulans
>contigs-10630	2e-16	Frame=+1	XP_002102416.1	ftz			Drosophila simulans
>contigs-10632	3e-23	Frame=+2	XP_002082603.1	GD25134			Drosophila simulans
>contigs-10634	3e-12	Frame=+2	XP_002033219.1	GM21201			Drosophila sechellia
>contigs-10637	3e-09	Frame=+3	NP_725246.1	CG3884, isoform A			Drosophila melanogaster
>contigs-10640	3e-12	Frame=-3	XP_002103349.1	GD19003			Drosophila simulans
>contigs-10644	6e-15	Frame=+2	XP_002084778.1	GD14450			Drosophila simulans
>contigs-10651	1e-30	Frame=-1	XP_002104958.1	GD18180			Drosophila simulans
>contigs-10654	9e-26	Frame=+1	NP_001014607.1	CG14667, isoform B			Drosophila melanogaster
>contigs-10656	1e-19	Frame=+1	NP_609994.1	CG10262			Drosophila melanogaster
>contigs-10660	2e-09	Frame=+1	NP_609206.1	CG7810			Drosophila melanogaster
>contigs-10663	7e-20	Frame=-3	NP_650574.1	CG14907, isoform A			Drosophila melanogaster
>contigs-10665	1e-34	Frame=-1	XP_002106742.1	GD15950			Drosophila simulans
>contigs-10668	4e-22	Frame=-2	NP_609743.1	CG3975			Drosophila melanogaster
>contigs-10673	2e-19	Frame=-1	XP_002077871.1	GD22839			Drosophila simulans
>contigs-10676	3e-17	Frame=+1	NP_610183.1	CG7791			Drosophila melanogaster
>contigs-10677	3e-06	Frame=+3	NP_001138001.1	CG17454			Drosophila melanogaster
>contigs-1068	4e-48	Frame=+2	NP_001003223.1	sulfotransferase 1A1			Canis lupus familiaris
>contigs-10680	e-146	Frame=-3	NP_001094734.1	fermitin family homolog 2			Bos taurus
>contigs-10681	e-162	Frame=-1	XP_001515133.1	Pleckstrin homology domain containing, family C	PREDICTED	similar to
>contigs-10682	5e-52	Frame=+1	NP_989877.2	RAD52 motif-containing protein 1			Gallus gallus
>contigs-10683	9e-25	Frame=-3	NP_989877.2	RAD52 motif-containing protein 1			Gallus gallus
>contigs-10684	3e-22	Frame=-2	NP_989877.2	RAD52 motif-containing protein 1			Gallus gallus
>contigs-10685	2e-44	Frame=-3	NP_001026164.1	programmed cell death 6 interacting protein			Gallus gallus
>contigs-10686	1e-75	Frame=+3	NP_001026164.1	programmed cell death 6 interacting protein			Gallus gallus
>contigs-10687	3e-23	Frame=-3	NP_001026164.1	programmed cell death 6 interacting protein			Gallus gallus
>contigs-10688	e-176	Frame=+1	NP_001026223.1	protein phosphatase 1B			Gallus gallus
>contigs-10689	4e-14	Frame=+3	NP_002697.1	protein phosphatase 1B isoform 1			Homo sapiens
>contigs-1069	2e-21	Frame=+1	XP_580581.3	dimethylglycine dehydrogenase	PREDICTED	similar to	Bos taurus
>contigs-10690	8e-20	Frame=+1	XP_425156.2	Fbln2 protein	PREDICTED	similar to	Gallus gallus
>contigs-10691	e-123	Frame=+2	XP_425156.2	Fbln2 protein	PREDICTED	similar to	Gallus gallus
>contigs-10692	1e-23	Frame=+3	XP_430127.1	hypothetical protein	PREDICTED		Gallus gallus
>contigs-10693	1e-18	Frame=-1	XP_430127.1	hypothetical protein	PREDICTED		Gallus gallus
>contigs-10694	5e-21	Frame=+2	XP_430127.1	hypothetical protein	PREDICTED		Gallus gallus
>contigs-10695	3e-24	Frame=+1	XP_001106222.1	Hypothetical transthyretin-like protein	PREDICTED	similar to
>contigs-10696	1e-32	Frame=+1	XP_414218.1	hypothetical protein	PREDICTED		Gallus gallus
>contigs-10697	2e-31	Frame=+3	XP_001510802.1	MGC115192 protein	PREDICTED	similar to	Ornithorhynchus anatinus
>contigs-10698	9e-84	Frame=-2	XP_002189540.1	tryptophan rich basic protein	PREDICTED		Taeniopygia guttata
>contigs-10699	3e-39	Frame=-1	NP_001092429.1	WD repeat domain 56			Bos taurus
>contigs-10700	0	Frame=-1	XP_001927426.1	WD repeat domain 56	PREDICTED	similar to	Sus scrofa
>contigs-10704	5e-22	Frame=+2	NP_035420.2	60S ribosomal protein L6			Mus musculus
>contigs-10705	e-114	Frame=+3	XP_002196779.1	hypothetical protein	PREDICTED		Taeniopygia guttata
>contigs-10706	3e-41	Frame=+1	XP_001155420.1	pituitary tumor-transforming gene 1 protein-interacting	PREDICTED
>contigs-10709	8e-79	Frame=+1	XP_426454.2	chromosome 14 open reading frame 145	PREDICTED	similar to	Gallus
>contigs-10710	4e-96	Frame=+3	XP_001104541.1	chromosome 14 open reading frame 145	PREDICTED	similar to	Macaca
>contigs-10711	3e-27	Frame=+1	XP_426454.2	chromosome 14 open reading frame 145	PREDICTED	similar to	Gallus
>contigs-10712	1e-15	Frame=+2	XP_426454.2	chromosome 14 open reading frame 145	PREDICTED	similar to	Gallus
>contigs-10713	3e-59	Frame=-3	NP_001085330.1	MGC81086 protein			Xenopus laevis
>contigs-10715	0	Frame=+1	XP_419950.1	NOL10 protein	PREDICTED	similar to	Gallus gallus
>contigs-10716	8e-21	Frame=+3	NP_956531.1	nucleolar protein 10			Danio rerio
>contigs-10717	2e-77	Frame=+2	XP_419950.1	NOL10 protein	PREDICTED	similar to	Gallus gallus
>contigs-1072	6e-84	Frame=+3	XP_002198271.1	minichromosome maintenance complex component 6	PREDICTED
>contigs-10720	1e-25	Frame=+2	XP_001236146.1	DNA-dependent protein kinase catalytic	PREDICTED	similar to
>contigs-10722	4e-67	Frame=+1	XP_418092.1	Coiled-coil domain containing 103	PREDICTED	similar to	Gallus
>contigs-10723	1e-31	Frame=-2	XP_001509714.1	chromosome 18 open reading frame 54	PREDICTED	similar to
>contigs-10724	3e-44	Frame=-1	XP_001509714.1	chromosome 18 open reading frame 54	PREDICTED	similar to
>contigs-10725	3e-25	Frame=+3	XP_875670.2	ZMYM6 protein	PREDICTED	similar to	Bos taurus
>contigs-10726	8e-46	Frame=-2	XP_001507054.1	r-goliath	PREDICTED	similar to	Ornithorhynchus anatinus
>contigs-10727	2e-32	Frame=+3	XP_414601.2	r-goliath	PREDICTED	similar to	Gallus gallus
>contigs-10728	e-106	Frame=+2	XP_414601.2	r-goliath	PREDICTED	similar to	Gallus gallus
>contigs-10729	e-102	Frame=+3	NP_001029409.1	mediator of RNA polymerase II transcription subunit 6			Bos taurus
>contigs-10730	3e-35	Frame=-1	NP_001152897.1	mediator complex subunit 6			Gallus gallus
>contigs-10731	2e-47	Frame=+3	XP_001074731.1	CG11760-PB, isoform B	PREDICTED	similar to	Rattus norvegicus
>contigs-10732	4e-45	Frame=-3	XP_001789621.1	endonuclease reverse transcriptase	PREDICTED	similar to	Bos
>contigs-10733	1e-26	Frame=-1	XP_851237.1	LINE-1 reverse transcriptase homolog	PREDICTED	similar to	Canis
>contigs-10734	4e-08	Frame=+2	XP_002199912.1	ureidopropionase, beta	PREDICTED		Taeniopygia guttata
>contigs-10735	3e-61	Frame=-2	XP_002199912.1	ureidopropionase, beta	PREDICTED		Taeniopygia guttata
>contigs-10736	e-165	Frame=-3	XP_002197506.1	Rb1-inducible coiled coil protein 1	PREDICTED		Taeniopygia guttata
>contigs-10738	e-100	Frame=+1	XP_001232651.1	osmosis responsive factor isoform 1	PREDICTED	similar to	Gallus
>contigs-10740	e-108	Frame=-3	XP_416938.1	transcription factor	PREDICTED	similar to	Gallus gallus
>contigs-10741	7e-46	Frame=-3	XP_416938.1	transcription factor	PREDICTED	similar to	Gallus gallus
>contigs-10742	8e-86	Frame=+3	NP_033481.1	ubiquitin-conjugating enzyme E2 E1			Mus musculus
>contigs-10743	e-123	Frame=-2	NP_001001899.1	gametogenetin-binding protein 2			Gallus gallus
>contigs-10744	0	Frame=-1	XP_419330.2	kinesin-like motor protein C20orf23	PREDICTED	similar to	Gallus
>contigs-10745	1e-62	Frame=+3	XP_419330.2	kinesin-like motor protein C20orf23	PREDICTED	similar to	Gallus
>contigs-10746	0	Frame=-2	XP_001370869.1	Peptidylprolyl isomerase (cyclophilin)-like 4	PREDICTED	similar to
>contigs-10747	4e-06	Frame=-2	XP_001332352.1	hypothetical protein	PREDICTED		Danio rerio
>contigs-1075	3e-52	Frame=+2	XP_419064.2	sterile alpha motif domain containing 6	PREDICTED	similar to
>contigs-10751	3e-43	Frame=+3	XP_002196697.1	hypothetical protein	PREDICTED		Taeniopygia guttata
>contigs-10752	e-146	Frame=+3	XP_001517928.1	PLC alpha, partial	PREDICTED	similar to	Ornithorhynchus anatinus
>contigs-10753	2e-45	Frame=+3	XP_422340.2	hypothetical protein	PREDICTED		Gallus gallus
>contigs-10754	e-133	Frame=+2	XP_537075.2	ecotropic viral integration site 5	PREDICTED	similar to	Canis
>contigs-10755	9e-40	Frame=-1	XP_414341.2	retinoblastoma-associated protein RAP140	PREDICTED	similar to
>contigs-10756	1e-86	Frame=+1	XP_001490562.1	Uncharacterized protein C3orf63	PREDICTED	similar to
>contigs-10757	5e-36	Frame=+1	XP_414341.2	retinoblastoma-associated protein RAP140	PREDICTED	similar to
>contigs-10758	1e-15	Frame=+1	XP_414341.2	retinoblastoma-associated protein RAP140	PREDICTED	similar to
>contigs-10759	e-152	Frame=+2	XP_001917343.1	flotillin 1	PREDICTED	similar to	Equus caballus
>contigs-10760	e-169	Frame=+3	XP_002194337.1	structural maintenance of chromosomes flexible hinge	PREDICTED
>contigs-10761	3e-90	Frame=-2	NP_001083596.1	hydroxysteroid 11-beta-dehydrogenase 1-like protein A precursor				flavoprotein
>contigs-10762	5e-11	Frame=+2	NP_001086294.1	MGC84695 protein			Xenopus laevis
>contigs-10763	1e-34	Frame=+3	XP_001924256.1	fibrous sheath interacting protein 1	PREDICTED	similar to	Sus
>contigs-10764	7e-57	Frame=-1	XP_002195383.1	ATPase, Na+/K+ transporting, beta 3 polypeptide	PREDICTED
>contigs-10765	5e-23	Frame=-2	XP_002186682.1	solute carrier family 16, member 7	PREDICTED	similar to
>contigs-10766	0	Frame=+3	XP_422147.1	L-kynurenine hydrolase	PREDICTED	similar to	Gallus gallus
>contigs-10770	e-120	Frame=+1	XP_001520302.1	hypothetical protein	PREDICTED		Ornithorhynchus anatinus
>contigs-10772	7e-24	Frame=+2	XP_001363197.1	hypothetical protein	PREDICTED		Monodelphis domestica
>contigs-10774	0	Frame=+2	XP_537119.2	kelch-like 12 isoform 1	PREDICTED	similar to	Canis familiaris
>contigs-10778	9e-09	Frame=-3	XP_001346113.1	hypothetical protein	PREDICTED		Danio rerio
>contigs-10780	5e-20	Frame=+2	XP_001346113.1	hypothetical protein	PREDICTED		Danio rerio
>contigs-10781	0	Frame=-1	XP_416344.2	KIAA1718 protein	PREDICTED	similar to	Gallus gallus
>contigs-10782	3e-51	Frame=+2	XP_002188986.1	ubiquitin associated protein 2	PREDICTED		Taeniopygia guttata
>contigs-10783	5e-39	Frame=+2	XP_002188986.1	ubiquitin associated protein 2	PREDICTED		Taeniopygia guttata
>contigs-10788	1e-39	Frame=+2	XP_001918017.1	Zinc finger protein 551 (Zinc finger protein	PREDICTED	similar to
>contigs-10793	e-114	Frame=-2	NP_001096531.1	hypothetical protein LOC100125173			Xenopus (Silurana) tropicalis
>contigs-10794	4e-77	Frame=-2	NP_033286.2	spectrin beta chain, brain 1 isoform 2			Mus musculus
>contigs-10795	7e-64	Frame=+3	XP_002199683.1	spectrin, beta, non-erythrocytic 1	PREDICTED		Taeniopygia guttata
>contigs-10796	0	Frame=+1	XP_002199683.1	spectrin, beta, non-erythrocytic 1	PREDICTED		Taeniopygia guttata
>contigs-10797	1e-52	Frame=-1	NP_001030428.1	alpha-actinin-1			Bos taurus
>contigs-10798	3e-79	Frame=+2	NP_001030428.1	alpha-actinin-1			Bos taurus
>contigs-10800	6e-85	Frame=-3	XP_002197857.1	apolipoprotein H (beta-2-glycoprotein I)	PREDICTED		Taeniopygia
>contigs-10801	0	Frame=-2	XP_419898.2	zinc finger protein 451	PREDICTED	similar to	Gallus gallus
>contigs-10802	e-142	Frame=+1	XP_421878.2	IQ motif containing with AAA domain	PREDICTED	similar to	Gallus
>contigs-10803	e-160	Frame=+2	XP_002200195.1	FAT tumor suppressor homolog 3	PREDICTED		Taeniopygia guttata
>contigs-10804	9e-31	Frame=+3	XP_414252.2	hypothetical protein	PREDICTED		Gallus gallus
>contigs-10805	e-128	Frame=+2	XP_414252.2	hypothetical protein	PREDICTED		Gallus gallus
>contigs-10809	2e-45	Frame=-2	XP_424703.2	hypothetical protein	PREDICTED		Gallus gallus
>contigs-10810	1e-50	Frame=-1	XP_002187307.1	vitellogenin 3	PREDICTED		Taeniopygia guttata
>contigs-10811	5e-27	Frame=+1	NP_001033230.1	EF-hand calcium-binding domain-containing protein 3			Bos taurus
>contigs-10812	e-108	Frame=+1	NP_001088168.1	hypothetical protein LOC494992			Xenopus laevis
>contigs-10817	e-148	Frame=-2	XP_002195771.1	MGC108395 protein	PREDICTED	similar to	Taeniopygia guttata
>contigs-10818	1e-70	Frame=+2	XP_001513443.1	ZSCAN4	PREDICTED	similar to	Ornithorhynchus anatinus
>contigs-10819	3e-53	Frame=-3	NP_001134444.1	Ribonuclease T2			Salmo salar
>contigs-10821	2e-14	Frame=-2	XP_693619.2	hypothetical protein LOC553485	PREDICTED		Danio rerio
>contigs-10822	2e-12	Frame=+3	XP_693619.2	hypothetical protein LOC553485	PREDICTED		Danio rerio
>contigs-10824	e-180	Frame=+1	XP_001376572.1	fibroblast growth factor receptor 2	PREDICTED	similar to
>contigs-10825	5e-68	Frame=+2	XP_416969.1	hypothetical protein isoform 2	PREDICTED		Gallus gallus
>contigs-10828	2e-44	Frame=-3	XP_002187417.1	ribose 5-phosphate isomerase A (ribose 5-phosphate	PREDICTED
>contigs-10829	e-129	Frame=+3	XP_001368236.1	hypothetical protein	PREDICTED		Monodelphis domestica
>contigs-1083	5e-54	Frame=-2	XP_001378112.1	SUMO1/sentrin specific peptidase 1,	PREDICTED	similar to
>contigs-10830	3e-43	Frame=+2	XP_001368236.1	hypothetical protein	PREDICTED		Monodelphis domestica
>contigs-10831	e-147	Frame=+3	NP_001098873.1	intraflagellar transport protein 57 homolog			Bos taurus
>contigs-10832	2e-98	Frame=-3	XP_872673.2	squamous cell carcinoma antigen recognized by T cells	PREDICTED		Bos
>contigs-10833	2e-27	Frame=+2	XP_001379496.1	Squamous cell carcinoma antigen recognized by	PREDICTED	similar to
>contigs-10834	4e-68	Frame=+1	NP_001025651.1	gmfg protein			Xenopus (Silurana) tropicalis
>contigs-10835	5e-30	Frame=-2	NP_003062.2	helicase-like transcription factor			Homo sapiens
>contigs-10839	e-104	Frame=+2	NP_033036.2	UV excision repair protein RAD23 homolog A			Mus musculus
>contigs-10840	1e-43	Frame=-3	NP_990661.1	inner centromere protein antigens 135/155kDa			Gallus gallus
>contigs-10841	5e-26	Frame=-1	XP_002196366.1	Inner centromere protein	PREDICTED	similar to	Taeniopygia guttata
>contigs-10842	e-159	Frame=-3	NP_001004396.1	ring finger protein 113A			Gallus gallus
>contigs-10843	e-105	Frame=+3	XP_422210.2	17-beta hydroxysteroid dehydrogenase 7 isoform	PREDICTED	similar to
>contigs-10844	3e-12	Frame=+3	XP_419288.1	Mitochondrial translational initiation factor	PREDICTED	similar to
>contigs-10845	1e-29	Frame=+3	XP_001375216.1	Mitochondrial translational initiation factor	PREDICTED	similar to
>contigs-10847	1e-46	Frame=-1	XP_515456.2	hypothetical protein isoform 2	PREDICTED		Pan troglodytes
>contigs-10848	e-107	Frame=+2	NP_058780.1	glycine N-methyltransferase			Rattus norvegicus
>contigs-10849	2e-94	Frame=-1	XP_421857.2	microtubule-associated protein 2	PREDICTED	similar to	Gallus
>contigs-10853	2e-66	Frame=-3	XP_001515516.1	hypothetical protein, partial	PREDICTED		Ornithorhynchus anatinus
>contigs-10854	e-150	Frame=-2	NP_989849.1	structural maintenance of chromosomes 4			Gallus gallus
>contigs-10856	5e-24	Frame=-1	NP_001083325.1	hypothetical protein LOC398867			Xenopus laevis
>contigs-10857	6e-39	Frame=+3	XP_001362703.1	calponin	PREDICTED	similar to	Monodelphis domestica
>contigs-10864	1e-65	Frame=-2	XP_002199762.1	sorting nexin 16 isoform 1	PREDICTED		Taeniopygia guttata
>contigs-10865	e-118	Frame=+1	XP_002199762.1	sorting nexin 16 isoform 1	PREDICTED		Taeniopygia guttata
>contigs-10867	7e-85	Frame=+2	NP_001026421.1	pre-mRNA-splicing factor CWC22 homolog			Gallus gallus
>contigs-10868	4e-14	Frame=+1	XP_001377564.1	KIAA1604 protein	PREDICTED	similar to	Monodelphis domestica
>contigs-10870	4e-57	Frame=-2	XP_001075564.1	Doublecortin domain-containing protein 2	PREDICTED	similar to
>contigs-10874	3e-35	Frame=-3	XP_002192176.1	Protein QNR-71	PREDICTED	similar to	Taeniopygia guttata
>contigs-10875	7e-47	Frame=+2	XP_002192176.1	Protein QNR-71	PREDICTED	similar to	Taeniopygia guttata
>contigs-10876	8e-70	Frame=-2	NP_001001189.1	craniofacial development protein 1			Gallus gallus
>contigs-10877	2e-67	Frame=+3	NP_001006508.1	PMS1 postmeiotic segregation increased 1			Gallus gallus
>contigs-10880	1e-06	Frame=+1	XP_001502929.2	polyprotein	PREDICTED	similar to	Equus caballus
>contigs-10884	3e-29	Frame=-3	XP_001515722.1	chromosome 1 open reading frame 125	PREDICTED	similar to
>contigs-10886	3e-49	Frame=+1	XP_001506203.1	hypothetical protein, partial	PREDICTED		Ornithorhynchus anatinus
>contigs-10888	7e-09	Frame=+1	XP_001364661.1	hypothetical protein	PREDICTED		Monodelphis domestica
>contigs-10895	e-107	Frame=-1	XP_532396.1	sulfotransferase family 1D, member 1	PREDICTED	similar to	Canis
>contigs-10898	6e-28	Frame=-3	XP_001503287.2	Syntaxin 8	PREDICTED	similar to	Equus caballus
>contigs-10899	9e-52	Frame=+1	XP_001516826.1	translocated promoter region (to activated MET	PREDICTED	similar to
>contigs-1090	4e-56	Frame=-2	XP_001519214.1	hCG2042529, partial	PREDICTED	similar to	Ornithorhynchus
>contigs-10902	6e-75	Frame=-3	NP_001025179.1	adaptor-related protein complex 1, sigma 3 subunit			Gallus gallus
>contigs-10903	6e-18	Frame=+2	XP_001508532.1	transcription termination factor-like protein	PREDICTED	similar to
>contigs-10904	1e-07	Frame=-2	XP_001362744.1	FLJ00088 protein	PREDICTED	similar to	Monodelphis domestica
>contigs-10905	2e-07	Frame=+2	XP_001362744.1	FLJ00088 protein	PREDICTED	similar to	Monodelphis domestica
>contigs-10906	9e-75	Frame=-2	XP_002194548.1	death inducer-obliterator 1	PREDICTED		Taeniopygia guttata
>contigs-10907	2e-53	Frame=+3	XP_002194548.1	death inducer-obliterator 1	PREDICTED		Taeniopygia guttata
>contigs-10908	7e-99	Frame=+2	NP_001026661.1	TBC1 domain family, member 22A			Gallus gallus
>contigs-10909	1e-60	Frame=-2	NP_001006342.1	hypothetical protein LOC420161			Gallus gallus
>contigs-10910	3e-12	Frame=+1	XP_001512882.1	hypothetical protein	PREDICTED		Ornithorhynchus anatinus
>contigs-10911	6e-53	Frame=+1	XP_002198461.1	HIV-1 Rev binding protein isoform 3	PREDICTED	similar to
>contigs-10912	1e-15	Frame=+3	XP_416862.1	hypothetical protein	PREDICTED		Gallus gallus
>contigs-10914	6e-54	Frame=-1	XP_002196431.1	retinoblastoma binding protein 6, partial	PREDICTED		Taeniopygia
>contigs-10915	6e-09	Frame=+3	NP_001080487.1	seryl-tRNA synthetase			Xenopus laevis
>contigs-10916	0	Frame=+2	XP_001234142.1	titin isoform N2-A	PREDICTED	similar to	Gallus gallus
>contigs-10917	2e-98	Frame=+3	XP_425538.1	nuclear factor RIP140	PREDICTED	similar to	Gallus gallus
>contigs-10920	2e-27	Frame=-3	NP_001016263.1	leukocyte receptor cluster (LRC) member 1			Xenopus (Silurana)
>contigs-10922	e-103	Frame=-1	NP_001080254.1	Ku70-binding protein 3			Xenopus laevis
>contigs-10923	2e-88	Frame=-3	XP_001373441.1	pericentriolar material 1,	PREDICTED	similar to	Monodelphis
>contigs-10926	1e-65	Frame=-3	NP_001006392.1	choline/ethanolaminephosphotransferase 1			Gallus gallus
>contigs-10930	e-117	Frame=+1	XP_002199150.1	RIKEN cDNA 2700078K21	PREDICTED	similar to	Taeniopygia guttata
>contigs-10931	2e-53	Frame=+2	XP_002199150.1	RIKEN cDNA 2700078K21	PREDICTED	similar to	Taeniopygia guttata
>contigs-10934	2e-13	Frame=+1	NP_001095372.1	phosphodiesterase 4D interacting protein			Bos taurus
>contigs-10935	2e-24	Frame=+1	XP_849336.1	phosphodiesterase 4D interacting protein	PREDICTED	similar to
>contigs-10939	5e-62	Frame=+2	XP_001504869.1	Solute carrier family 25 member 35	PREDICTED	similar to	Equus
>contigs-10941	3e-58	Frame=-1	XP_001927226.1	synaptonemal complex protein 2	PREDICTED		Sus scrofa
>contigs-10944	3e-82	Frame=+2	XP_424859.2	Histidine acid phosphatase domain containing	PREDICTED	similar to
>contigs-10946	e-179	Frame=-1	XP_867827.1	Far upstream element binding protein 1 (FUSE	PREDICTED	similar to
>contigs-10947	4e-49	Frame=+1	XP_002188229.1	far upstream element (FUSE) binding protein 1	PREDICTED
>contigs-1095	1e-56	Frame=+2	XP_002192583.1	solute carrier family 4 sodium bicarbonate	PREDICTED	similar to
>contigs-10955	5e-75	Frame=+3	XP_419483.2	hypothetical protein	PREDICTED		Gallus gallus
>contigs-10962	2e-91	Frame=+2	XP_002188719.1	coiled-coil domain containing 90B	PREDICTED		Taeniopygia guttata
>contigs-10963	2e-87	Frame=+2	NP_055672.3	RAB GTPase-activating protein 1-like isoform A			Homo sapiens
>contigs-10964	2e-60	Frame=+1	XP_001370288.1	HEBP2 protein	PREDICTED	similar to	Monodelphis domestica
>contigs-10965	1e-24	Frame=-3	XP_547851.2	spectrin repeat containing, nuclear envelope 2	PREDICTED	similar to
>contigs-10966	1e-08	Frame=+1	XP_002199522.1	apoptosis, caspase activation inhibitor	PREDICTED		Taeniopygia
>contigs-10970	1e-13	Frame=+1	NP_001137398.1	telomeric repeat binding factor 2			Xenopus (Silurana) tropicalis
>contigs-10971	0	Frame=-1	XP_002195829.1	suppressor of cytokine signaling 6	PREDICTED		Taeniopygia guttata
>contigs-10972	1e-58	Frame=+3	XP_422091.2	MGC81507 protein	PREDICTED	similar to	Gallus gallus
>contigs-10973	7e-17	Frame=+3	XP_001150926.1	nephrocystin 5	PREDICTED		Pan troglodytes
>contigs-10974	1e-70	Frame=+2	XP_415079.1	DiGeorge syndrome critical region gene 8	PREDICTED	similar to
>contigs-10975	1e-70	Frame=+3	XP_848667.1	Bromodomain adjacent to zinc finger domain 2B	PREDICTED	similar to
>contigs-10978	e-157	Frame=+3	XP_001363942.1	Transcriptional adaptor 1 (HFI1 homolog,	PREDICTED	similar to
>contigs-10979	e-133	Frame=+1	XP_002193115.1	E3 ubiquitin-protein ligase NEURL3	PREDICTED	similar to	Taeniopygia
>contigs-10980	8e-17	Frame=+1	XP_425198.2	neuralized-2	PREDICTED	similar to	Gallus gallus
>contigs-10981	4e-97	Frame=+2	XP_002187260.1	PR domain containing 15	PREDICTED		Taeniopygia guttata
>contigs-10982	e-113	Frame=+3	XP_533348.2	origin recognition complex subunit 4	PREDICTED	similar to	Canis
>contigs-10986	e-123	Frame=+1	XP_002194123.1	HEAT repeat containing 5B	PREDICTED		Taeniopygia guttata
>contigs-10988	1e-26	Frame=+3	XP_425806.2	serotonin 3AS receptor	PREDICTED	similar to	Gallus gallus
>contigs-10990	0	Frame=-1	XP_507991.2	beta-transducin repeat containing protein	PREDICTED		Pan
>contigs-10993	e-130	Frame=-3	XP_418350.2	aminopeptidase	PREDICTED	similar to	Gallus gallus
>contigs-10995	1e-41	Frame=+2	XP_422448.2	MUF1 protein	PREDICTED	similar to	Gallus gallus
>contigs-10996	2e-92	Frame=+2	XP_422448.2	MUF1 protein	PREDICTED	similar to	Gallus gallus
>contigs-10999	1e-06	Frame=+3	NP_001120072.1	hypothetical protein LOC100145078			Xenopus (Silurana) tropicalis
>contigs-11	1e-65	Frame=+2	XP_001512026.1	RIKEN cDNA 1110008L16 gene	PREDICTED	similar to	Ornithorhynchus
>contigs-11006	2e-80	Frame=+2	XP_417003.2	AC001226.5	PREDICTED	similar to	Gallus gallus
>contigs-11007	3e-69	Frame=+3	XP_417003.2	AC001226.5	PREDICTED	similar to	Gallus gallus
>contigs-11011	e-133	Frame=+1	NP_001100101.1	recombining binding protein suppressor of hairless			Rattus
>contigs-11012	1e-16	Frame=-2	XP_002189220.1	hypothetical protein	PREDICTED		Taeniopygia guttata
>contigs-11013	7e-62	Frame=-2	XP_001364590.1	KIAA1797,	PREDICTED	similar to	Monodelphis domestica
>contigs-11016	0	Frame=-1	NP_001026563.1	seryl-tRNA synthetase			Gallus gallus
>contigs-11017	2e-42	Frame=-3	NP_001080487.1	seryl-tRNA synthetase			Xenopus laevis
>contigs-11019	1e-48	Frame=+3	NP_991293.1	glutamate receptor, ionotropic, AMPA 1b			Danio rerio
>contigs-11020	1e-32	Frame=+3	NP_001041720.1	brain-derived neurotrophic factor			Taeniopygia guttata
>contigs-11022	1e-82	Frame=-3	XP_415578.2	myosin heavy chain	PREDICTED	similar to	Gallus gallus
>contigs-11023	3e-30	Frame=+3	XP_002191261.1	skeletal myosin heavy chain	PREDICTED	similar to	Taeniopygia
>contigs-11025	1e-20	Frame=+3	XP_001371716.1	SFRS protein kinase 2	PREDICTED	similar to	Monodelphis domestica
>contigs-11026	e-144	Frame=+2	NP_596869.3	titin isoform N2-A			Homo sapiens
>contigs-11027	e-129	Frame=-3	XP_538273.2	dual-specificity tyrosine-(Y)-phosphorylation	PREDICTED	similar to
>contigs-11028	4e-40	Frame=+3	XP_418185.1	mitochondrial complex I subunit NDUFA7	PREDICTED	similar to
>contigs-11029	2e-30	Frame=+3	XP_418185.1	mitochondrial complex I subunit NDUFA7	PREDICTED	similar to
>contigs-11033	e-111	Frame=-3	XP_416516.2	putative transmembrane protein PTG	PREDICTED	similar to	Gallus
>contigs-11039	e-110	Frame=-1	XP_425421.2	KIAA1218 protein	PREDICTED	similar to	Gallus gallus
>contigs-1104	5e-33	Frame=-3	XP_001365063.1	endofin	PREDICTED	similar to	Monodelphis domestica
>contigs-11043	2e-35	Frame=-2	NP_001079655.1	hypothetical protein LOC379342			Xenopus laevis
>contigs-11046	7e-94	Frame=+1	XP_001343758.2	oxysterol-binding protein-like protein 10	PREDICTED	similar to
>contigs-11047	e-134	Frame=+1	NP_000658.1	alcohol dehydrogenase 1A			Homo sapiens
>contigs-11048	5e-80	Frame=-2	NP_780325.1	lysophosphatidic acid receptor 6			Mus musculus
>contigs-1105	4e-09	Frame=-3	XP_001189850.1	ORF2-encoded protein	PREDICTED	similar to	Strongylocentrotus
>contigs-11051	4e-54	Frame=-2	NP_001011408.1	hypothetical protein LOC496885			Xenopus (Silurana) tropicalis
>contigs-11053	e-171	Frame=+1	XP_588580.4	Serine/threonine-protein kinase PCTAIRE-2	PREDICTED	similar to
>contigs-11054	1e-87	Frame=-3	XP_002200559.1	Sec23 homolog B	PREDICTED		Taeniopygia guttata
>contigs-11055	e-140	Frame=-3	XP_001231831.1	potassium channel tetramerization	PREDICTED	similar to
>contigs-11059	e-111	Frame=-1	NP_851009.2	glycyl-tRNA synthetase			Mus musculus
>contigs-11061	3e-92	Frame=-2	XP_418602.2	KIAA1424 protein	PREDICTED	similar to	Gallus gallus
>contigs-11062	3e-49	Frame=-3	XP_001365684.1	hypothetical protein	PREDICTED		Monodelphis domestica
>contigs-11063	1e-18	Frame=-1	XP_728610.1	reverse transcriptase			Plasmodium yoelii yoelii str. 17XNL
>contigs-11065	1e-32	Frame=+2	XP_002189848.1	ribosomal RNA processing 1 homolog B	PREDICTED	similar to
>contigs-11066	7e-24	Frame=+3	NP_001026505.1	ribosomal RNA processing 1 homolog B			Gallus gallus
>contigs-11070	2e-49	Frame=-2	XP_418054.2	proline arginine-rich end leucine-rich repeat	PREDICTED	similar to
>contigs-11071	3e-61	Frame=-3	XP_418054.2	proline arginine-rich end leucine-rich repeat	PREDICTED	similar to
>contigs-11074	2e-62	Frame=+2	XP_001370949.1	DEAD box polypeptide 24	PREDICTED	similar to	Monodelphis domestica
>contigs-11075	6e-87	Frame=-1	XP_001364351.1	bet3	PREDICTED	similar to	Monodelphis domestica
>contigs-11076	4e-46	Frame=+3	XP_001364351.1	bet3	PREDICTED	similar to	Monodelphis domestica
>contigs-11077	2e-35	Frame=+2	XP_002198663.1	KLRAQ motif containing 1 isoform 2	PREDICTED		Taeniopygia guttata
>contigs-11078	0	Frame=-2	NP_989487.1	histone deacetylase 1			Gallus gallus
>contigs-11079	2e-26	Frame=-1	NP_989697.2	reticulon 4			Gallus gallus
>contigs-11080	4e-38	Frame=+2	NP_001138650.1	reticulon 4			Ovis aries
>contigs-11081	4e-84	Frame=-2	NP_990630.1	dystrophin			Gallus gallus
>contigs-11082	9e-92	Frame=+3	XP_420183.2	alpha-galactosidase A precursor (EC 3.2.1.22)	PREDICTED	similar to
>contigs-11084	3e-65	Frame=+2	XP_526727.2	hypothetical protein isoform 7	PREDICTED		Pan troglodytes
>contigs-11085	5e-75	Frame=+3	XP_420401.2	KIAA1901 protein	PREDICTED	similar to	Gallus gallus
>contigs-11086	e-125	Frame=+2	XP_001373412.1	hypothetical protein	PREDICTED		Monodelphis domestica
>contigs-11090	3e-32	Frame=+2	XP_002194702.1	platelet/endothelial cell adhesion molecule	PREDICTED		Taeniopygia
>contigs-11093	1e-76	Frame=-1	XP_422300.2	translocated promoter region (to activated MET	PREDICTED	similar to
>contigs-11095	7e-06	Frame=-3	NP_001108131.1	JMJD7-PLA2G4B protein			Gallus gallus
>contigs-11096	2e-77	Frame=-1	XP_001376750.1	hypothetical protein	PREDICTED		Monodelphis domestica
>contigs-11098	6e-53	Frame=+1	NP_990231.1	clusterin			Gallus gallus
>contigs-11099	1e-16	Frame=+1	NP_990231.1	clusterin			Gallus gallus
>contigs-1110	2e-29	Frame=-3	NP_001090519.1	histone-lysine N-methyltransferase SUV420H2			Xenopus laevis
>contigs-11100	6e-43	Frame=+1	XP_001507898.1	MDN1, midasin homolog (yeast)	PREDICTED	similar to	Ornithorhynchus
>contigs-11104	3e-56	Frame=+2	XP_001488216.1	formiminotransferase-cyclodeaminase	PREDICTED	similar to	Equus
>contigs-11105	4e-48	Frame=+1	XP_001232707.1	OTTHUMP00000016025 isoform 1	PREDICTED	similar to	Gallus gallus
>contigs-11106	1e-71	Frame=-1	NP_001026568.1	inhibitor of nuclear factor kappa B kinase beta subunit			Gallus
>contigs-11107	2e-34	Frame=-1	NP_001547.1	inhibitor of nuclear factor kappa-B kinase subunit beta			Homo
>contigs-11108	1e-30	Frame=+3	XP_002197625.1	hypothetical protein	PREDICTED		Taeniopygia guttata
>contigs-11109	2e-15	Frame=-3	XP_418335.1	intestinal peptide-associated transporter HPT-1	PREDICTED	similar to
>contigs-11110	3e-09	Frame=+2	XP_001488108.2	intestinal peptide-associated transporter	PREDICTED	similar to
>contigs-11111	e-121	Frame=+2	XP_002197510.1	solute carrier family 20, member 2	PREDICTED		Taeniopygia guttata
>contigs-11112	8e-71	Frame=+1	XP_424420.2	KIAA1281 protein	PREDICTED	similar to	Gallus gallus
>contigs-11113	2e-40	Frame=-1	XP_416133.2	adenosine triphosphatase isoform 2	PREDICTED	similar to	Gallus
>contigs-11116	e-101	Frame=-1	XP_002193469.1	Synpo2l protein	PREDICTED	similar to	Taeniopygia guttata
>contigs-11117	8e-68	Frame=+1	XP_693540.1	trypsinogen 7	PREDICTED	similar to	Danio rerio
>contigs-11121	1e-18	Frame=+3	XP_002194995.1	ATPase family, AAA domain containing 5	PREDICTED		Taeniopygia
>contigs-11123	5e-87	Frame=-1	XP_001233837.1	Zinc finger protein 598 isoform 2	PREDICTED	similar to	Gallus
>contigs-11124	2e-58	Frame=+2	XP_002191887.1	ring finger protein 25	PREDICTED		Taeniopygia guttata
>contigs-11125	e-122	Frame=-3	XP_417097.1	hypothetical protein	PREDICTED		Gallus gallus
>contigs-11130	6e-10	Frame=+1	XP_002195522.1	Rho GTPase activating protein 12	PREDICTED		Taeniopygia guttata
>contigs-11136	1e-43	Frame=+1	XP_001929578.1	potassium channel tetramerisation domain containing 20	PREDICTED
>contigs-11139	3e-06	Frame=+3	XP_001308325.1	trichohyalin			Trichomonas vaginalis G3
>contigs-11141	7e-72	Frame=+3	XP_426021.2	MGC78790 protein	PREDICTED	similar to	Gallus gallus
>contigs-11142	8e-80	Frame=+3	XP_002190000.1	WW domain binding protein 2	PREDICTED		Taeniopygia guttata
>contigs-11144	1e-24	Frame=+2	XP_001517658.1	hypothetical protein	PREDICTED		Ornithorhynchus anatinus
>contigs-11146	2e-62	Frame=+2	NP_001016103.1	transmembrane protein 69			Xenopus (Silurana) tropicalis
>contigs-11149	e-121	Frame=-2	XP_002191639.1	PCI domain containing 2	PREDICTED		Taeniopygia guttata
>contigs-1115	5e-50	Frame=+2	NP_001095966.1	integrin, alpha D			Bos taurus
>contigs-11150	1e-79	Frame=+3	NP_001100340.1	FYVE and coiled-coil domain containing 1			Rattus norvegicus
>contigs-11151	1e-13	Frame=+3	XP_002168351.1	calcium channel, voltage-dependent,	PREDICTED	similar to
>contigs-11152	5e-27	Frame=+2	XP_001371687.1	F-box protein 44	PREDICTED	similar to	Monodelphis domestica
>contigs-11153	1e-17	Frame=+1	XP_001381073.1	drebrin 1,	PREDICTED	similar to	Monodelphis domestica
>contigs-11154	0	Frame=+2	XP_001153484.1	hypothetical protein isoform 5	PREDICTED		Pan troglodytes
>contigs-11158	e-144	Frame=+3	NP_989844.1	solute carrier family 35 member A1			Gallus gallus
>contigs-11160	3e-34	Frame=+2	NP_001135623.1	hypothetical protein LOC100216182			Xenopus (Silurana) tropicalis
>contigs-11162	9e-93	Frame=-1	XP_002192477.1	DIRAS family protein	PREDICTED	similar to	Taeniopygia guttata
>contigs-11164	e-150	Frame=+2	NP_001081033.1	protein HIRA			Xenopus laevis
>contigs-11165	1e-31	Frame=+2	XP_001516849.1	cytosolic phospholipase A2 gamma, partial	PREDICTED	similar to
>contigs-11166	e-121	Frame=-1	XP_001370928.1	hypothetical protein	PREDICTED		Monodelphis domestica
>contigs-11168	3e-48	Frame=+2	XP_001370383.1	hepatocyte nuclear factor 1a dimerization	PREDICTED	similar to
>contigs-1117	7e-42	Frame=-1	NP_001070276.1	protein spinster homolog 1			Bos taurus
>contigs-11170	1e-15	Frame=-1	XP_001177206.1	ORF2-encoded protein	PREDICTED	similar to	Strongylocentrotus
>contigs-11172	3e-58	Frame=+1	XP_416468.2	hypothetical protein	PREDICTED		Gallus gallus
>contigs-11173	7e-87	Frame=+1	XP_002198155.1	zinc finger, matrin type 4	PREDICTED	similar to	Taeniopygia
>contigs-11174	7e-10	Frame=-1	XP_001233827.1	Eml4 protein	PREDICTED	similar to	Gallus gallus
>contigs-11176	e-125	Frame=-2	XP_001914686.1	mitochondrial translation optimization 1	PREDICTED	similar to
>contigs-11177	0	Frame=-3	XP_422429.2	hypothetical protein	PREDICTED		Gallus gallus
>contigs-11179	3e-33	Frame=-3	XP_430295.2	natterin 3	PREDICTED	similar to	Gallus gallus
>contigs-11181	2e-24	Frame=-2	XP_416207.2	heat-stable enterotoxin receptor	PREDICTED	similar to	Gallus
>contigs-11182	5e-26	Frame=-3	XP_001367890.1	dehydrogenase E1 and transketolase domain	PREDICTED	similar to
>contigs-11184	4e-07	Frame=+2	NP_001073185.1	prolidase			Gallus gallus
>contigs-11187	1e-27	Frame=+3	XP_414088.2	chromatin remodeling factor CHROM1	PREDICTED	similar to	Gallus
>contigs-11189	e-115	Frame=-2	NP_001026190.1	protein-L-isoaspartate O-methyltransferase domain-containing
>contigs-11191	e-100	Frame=+1	NP_001026640.1	protein strawberry notch homolog 1			Gallus gallus
>contigs-11192	2e-50	Frame=+3	NP_001133986.1	Abhydrolase domain-containing protein 12			Salmo salar
>contigs-11195	2e-85	Frame=+2	XP_002196320.1	nucleotide-binding oligomerization domain 1	PREDICTED	similar to
>contigs-11199	4e-49	Frame=+1	XP_001788719.1	serine-arginine repressor protein, partial	PREDICTED	similar to
>contigs-1120	4e-84	Frame=-3	XP_002192562.1	adaptor-related protein complex 3, beta 2 subunit	PREDICTED
>contigs-11200	5e-64	Frame=-3	XP_002128064.1	spindle assembly abnormal protein 6	PREDICTED	similar to	Ciona
>contigs-11202	7e-35	Frame=+1	XP_002192266.1	ubiquitin-conjugating enzyme E2G 1 (UBC7 homolog, yeast)	PREDICTED
>contigs-11204	3e-49	Frame=+3	XP_001510892.1	biglycan	PREDICTED	similar to	Ornithorhynchus anatinus
>contigs-11205	1e-60	Frame=-3	XP_001505607.1	Zinc finger, MYND-type containing 12	PREDICTED	similar to
>contigs-11208	3e-35	Frame=-3	NP_001072592.1	BNIP2 motif-containing molecule at the C-terminal region 1			Xenopus
>contigs-11210	e-101	Frame=+3	XP_001141285.1	hypothetical protein isoform 1	PREDICTED		Pan troglodytes
>contigs-11213	e-114	Frame=+1	XP_421249.2	hypothetical protein	PREDICTED		Gallus gallus
>contigs-11214	4e-67	Frame=-2	XP_001364357.1	hypothetical protein	PREDICTED		Monodelphis domestica
>contigs-11216	7e-45	Frame=+3	XP_002188145.1	DnaJ (Hsp40) homolog, subfamily B, member 4	PREDICTED	similar to
>contigs-11217	e-118	Frame=+3	XP_002191022.1	cell recognition protein CASPR4	PREDICTED	similar to	Taeniopygia
>contigs-11218	3e-96	Frame=+1	NP_001026320.1	PDZ and LIM domain 5			Gallus gallus
>contigs-11221	1e-94	Frame=+1	NP_001089697.1	hypothetical protein LOC734759			Xenopus laevis
>contigs-11222	9e-11	Frame=+1	XP_002196722.1	BUB1 budding uninhibited by benzimidazoles 1 homolog beta	PREDICTED
>contigs-11223	1e-51	Frame=+3	XP_002196722.1	BUB1 budding uninhibited by benzimidazoles 1 homolog beta	PREDICTED
>contigs-11225	5e-36	Frame=+3	XP_002194224.1	twinfilin, actin-binding protein, homolog 1	PREDICTED	similar to
>contigs-11226	4e-79	Frame=-1	XP_002190870.1	polymerase (RNA) I polypeptide E, 53kDa	PREDICTED	similar to
>contigs-11227	9e-61	Frame=+1	XP_002188802.1	dehydrogenase/reductase (SDR family) member	PREDICTED	similar to
>contigs-11230	9e-48	Frame=+3	XP_413937.2	uveal autoantigen with coiled-coil domains and	PREDICTED	similar to
>contigs-11231	3e-48	Frame=-3	XP_001787957.1	ADP-ribosylation factor-like 13B	PREDICTED		Bos taurus
>contigs-11236	e-105	Frame=+3	NP_001012709.1	casein kinase II subunit alpha'			Gallus gallus
>contigs-11237	1e-71	Frame=+3	XP_001517658.1	hypothetical protein	PREDICTED		Ornithorhynchus anatinus
>contigs-1124	2e-51	Frame=-3	NP_001133326.1	Solute carrier family 25 member 40			Salmo salar
>contigs-11240	e-143	Frame=+3	XP_001373514.1	ELAC2	PREDICTED	similar to	Monodelphis domestica
>contigs-11241	5e-07	Frame=-3	NP_001095372.1	phosphodiesterase 4D interacting protein			Bos taurus
>contigs-11242	e-117	Frame=-1	XP_001507902.1	CDC42 binding protein kinase beta (DMPK-like)	PREDICTED	similar to
>contigs-11243	2e-13	Frame=-1	XP_002190781.1	mKIAA1166 protein	PREDICTED	similar to	Taeniopygia guttata
>contigs-11244	2e-98	Frame=+2	XP_002190781.1	mKIAA1166 protein	PREDICTED	similar to	Taeniopygia guttata
>contigs-11245	2e-19	Frame=+1	XP_002188401.1	lipase, family member M	PREDICTED	similar to	Taeniopygia guttata
>contigs-11246	7e-97	Frame=-1	XP_531995.2	calicin	PREDICTED	similar to	Canis familiaris
>contigs-11247	e-149	Frame=+3	XP_001234123.1	titin isoform novex-1	PREDICTED	similar to	Gallus gallus
>contigs-11248	e-107	Frame=-1	XP_002199606.1	hypothetical protein	PREDICTED		Taeniopygia guttata
>contigs-11249	4e-43	Frame=-2	XP_001233961.1	hypothetical protein	PREDICTED		Gallus gallus
>contigs-1125	3e-70	Frame=+2	XP_002196999.1	tetratricopeptide repeat domain 30B	PREDICTED		Taeniopygia
>contigs-11250	1e-35	Frame=+1	XP_001378485.1	serine dehydratase,	PREDICTED	similar to	Monodelphis domestica
>contigs-11260	1e-38	Frame=+1	XP_001234789.1	hypothetical protein	PREDICTED		Gallus gallus
>contigs-11261	3e-11	Frame=-3	XP_001789455.1	endonuclease reverse transcriptase	PREDICTED	similar to	Bos taurus
>contigs-11262	4e-67	Frame=-1	XP_001103205.1	Tektin-3	PREDICTED	similar to	Macaca mulatta
>contigs-11263	2e-63	Frame=-1	XP_510810.2	hypothetical protein	PREDICTED		Pan troglodytes
>contigs-11264	8e-67	Frame=+2	NP_990416.1	integral membrane protein 2B			Gallus gallus
>contigs-11265	2e-43	Frame=+3	NP_990416.1	integral membrane protein 2B			Gallus gallus
>contigs-11267	4e-56	Frame=-3	XP_002199418.1	chromosome 8 open reading frame 32	PREDICTED	similar to
>contigs-11276	e-126	Frame=-2	NP_001075623.1	skeletal muscle calumenin			Oryctolagus cuniculus
>contigs-11277	7e-26	Frame=+2	XP_001082087.1	complement component 4 binding protein, alpha chain	PREDICTED
>contigs-11278	3e-31	Frame=-3	NP_056483.3	regulator of G-protein signaling 22			Homo sapiens
>contigs-11279	e-132	Frame=+3	XP_002196679.1	microtubule-associated protein 1B isoform 1	PREDICTED		Taeniopygia
>contigs-11286	6e-18	Frame=-3	XP_416107.2	hypothetical protein	PREDICTED		Gallus gallus
>contigs-11288	3e-68	Frame=-1	NP_001025948.1	complement component 1, s subcomponent			Gallus gallus
>contigs-11289	4e-74	Frame=-1	XP_001515349.1	lactase, partial	PREDICTED	similar to	Ornithorhynchus anatinus
>contigs-11293	8e-83	Frame=+3	NP_001026386.1	catalase			Gallus gallus
>contigs-11295	e-129	Frame=+3	XP_002196914.1	vaccinia related kinase	PREDICTED	similar to	Taeniopygia guttata
>contigs-11299	4e-53	Frame=-2	XP_002190822.1	paraspeckle component 1	PREDICTED		Taeniopygia guttata
>contigs-113	3e-15	Frame=+1	XP_001192731.1	ORF2-encoded protein	PREDICTED	similar to	Strongylocentrotus
>contigs-1130	e-118	Frame=+1	NP_001008203.1	ddb2 protein			Xenopus (Silurana) tropicalis
>contigs-11300	4e-73	Frame=+3	XP_538609.2	membrane-associated ring finger (C3HC4) 3	PREDICTED	similar to
>contigs-11304	7e-42	Frame=+2	XP_422565.2	glutamine rich protein	PREDICTED	similar to	Gallus gallus
>contigs-11306	3e-17	Frame=+2	NP_001069949.1	DNA polymerase delta subunit 4			Bos taurus
>contigs-11309	2e-35	Frame=-3	XP_001376455.1	ring finger protein 190,	PREDICTED	similar to	Monodelphis
>contigs-11310	8e-71	Frame=-3	XP_001494026.2	Kinesin heavy chain member 2A	PREDICTED	similar to	Equus caballus
>contigs-11311	1e-06	Frame=+2	NP_001027913.1	adrenomedullin-5			Takifugu rubripes
>contigs-11319	e-135	Frame=+1	NP_001096744.1	cyclin-dependent kinase-like 2 (CDC2-related kinase)			Bos taurus
>contigs-11320	7e-86	Frame=+3	XP_002187013.1	Enolase-like protein ENSP00000345555	PREDICTED	similar to
>contigs-11321	8e-08	Frame=-3	XP_001788901.1	endonuclease reverse transcriptase	PREDICTED	similar to	Bos
>contigs-11322	2e-53	Frame=-2	XP_542066.2	interleukin enhancer binding factor 3 isoform a	PREDICTED	similar to
>contigs-11323	6e-44	Frame=+2	XP_420973.2	AMP deaminase	PREDICTED	similar to	Gallus gallus
>contigs-11324	8e-61	Frame=+1	XP_418913.2	hypothetical protein	PREDICTED		Gallus gallus
>contigs-11330	5e-23	Frame=+3	XP_854408.1	LINE-1 reverse transcriptase homolog	PREDICTED	similar to	Canis
>contigs-11331	1e-43	Frame=+1	NP_001138488.1	Rho GTPase-activating protein 18-like			Gallus gallus
>contigs-11332	1e-27	Frame=-2	NP_001138488.1	Rho GTPase-activating protein 18-like			Gallus gallus
>contigs-11337	1e-68	Frame=-2	XP_424480.1	Transmembrane protease, serine 12	PREDICTED	similar to	Gallus
>contigs-11338	2e-51	Frame=-2	XP_002188267.1	Fc fragment of IgG binding protein	PREDICTED	similar to	Taeniopygia
>contigs-11339	e-148	Frame=+3	XP_002186751.1	fibroblast growth factor receptor-like 1	PREDICTED		Taeniopygia
>contigs-1134	1e-82	Frame=+1	NP_990573.1	low-density lipoprotein receptor-related protein 1 precursor			Gallus
>contigs-11340	1e-08	Frame=-1	XP_001235547.1	hypothetical protein	PREDICTED		Gallus gallus
>contigs-11343	e-101	Frame=+1	XP_538534.2	Germ cell-less protein-like 1 (mGcl-1)	PREDICTED	similar to
>contigs-11348	1e-69	Frame=-1	NP_001069593.1	probable dolichyl pyrophosphate Glc1Man9GlcNAc2
>contigs-11349	9e-67	Frame=-1	XP_425656.2	Asparagine-linked glycosylation 8 homolog (S.	PREDICTED	similar to
>contigs-11352	1e-77	Frame=-3	XP_001231682.1	ubiquitin specific protease 49	PREDICTED		Gallus gallus
>contigs-11353	2e-28	Frame=-3	XP_543181.1	Centromere protein J (Centrosomal	PREDICTED	similar to
>contigs-11354	3e-32	Frame=+1	XP_001790297.1	colonic and hepatic tumor over-expressed	PREDICTED	similar to
>contigs-11357	e-127	Frame=-1	XP_001369592.1	spectrin, beta, erythrocytic (includes	PREDICTED	similar to
>contigs-11360	e-113	Frame=+2	NP_066983.1	protein BAT5			Homo sapiens
>contigs-11363	1e-23	Frame=+1	XP_001922821.1	L antigen family, member 3	PREDICTED	similar to	Danio rerio
>contigs-11364	5e-24	Frame=+1	NP_001099592.1	hypothetical protein LOC291320			Rattus norvegicus
>contigs-11365	2e-40	Frame=-1	XP_001368429.1	hypothetical protein	PREDICTED		Monodelphis domestica
>contigs-11366	2e-11	Frame=+1	XP_002193386.1	solute carrier family 2 (facilitated glucose	PREDICTED	similar to
>contigs-11367	6e-28	Frame=+3	XP_001367831.1	cAMP responsive element binding protein	PREDICTED	similar to
>contigs-11368	3e-68	Frame=-2	XP_516313.2	raft-linking protein	PREDICTED		Pan troglodytes
>contigs-11371	4e-28	Frame=+3	XP_002196959.1	hypothetical protein	PREDICTED		Taeniopygia guttata
>contigs-11372	e-144	Frame=-1	NP_073728.1	period circadian protein homolog 2			Homo sapiens
>contigs-11373	8e-51	Frame=-1	NP_001092492.1	Era-like 1			Bos taurus
>contigs-11378	4e-48	Frame=+3	NP_001029995.1	XPG-complementing protein			Gallus gallus
>contigs-11383	e-145	Frame=+2	NP_001123577.1	collagen type IV alpha-3-binding protein isoform 3			Homo sapiens
>contigs-11385	3e-95	Frame=+2	XP_001367516.1	hypothetical protein isoform 1	PREDICTED		Monodelphis domestica
>contigs-11387	3e-30	Frame=-2	XP_002413838.1	transposase, putative			Ixodes scapularis
>contigs-11388	4e-52	Frame=-3	XP_001371175.1	Mdm4, transformed 3T3 cell double minute 4,	PREDICTED	similar to
>contigs-11389	e-124	Frame=-1	XP_417020.2	mammalian diaphanous homologue 2	PREDICTED	similar to	Gallus
>contigs-11391	4e-08	Frame=+1	NP_001107988.1	chromosome 21 open reading frame 51 ortholog			Bos taurus
>contigs-11395	e-103	Frame=-2	XP_002194265.1	ubiquitin specific peptidase 24	PREDICTED		Taeniopygia guttata
>contigs-11396	8e-15	Frame=+2	XP_001233527.1	glutamine-rich 1	PREDICTED		Gallus gallus
>contigs-11398	e-119	Frame=-3	XP_002193116.1	hypothetical protein	PREDICTED		Taeniopygia guttata
>contigs-11399	3e-35	Frame=+3	NP_001072817.1	heat shock protein beta-1			Xenopus (Silurana) tropicalis
>contigs-11400	3e-60	Frame=+2	XP_002192902.1	hypothetical protein	PREDICTED		Taeniopygia guttata
>contigs-11401	7e-75	Frame=+3	XP_001338653.2	RING finger protein 122	PREDICTED	similar to	Danio rerio
>contigs-11405	3e-45	Frame=+2	XP_002190643.1	DENN/MADD domain containing 4C	PREDICTED		Taeniopygia guttata
>contigs-11416	2e-09	Frame=+3	XP_002198279.1	cleavage and polyadenylation specific factor 2, partial	PREDICTED
>contigs-11417	1e-86	Frame=-1	NP_001008678.1	RAB9A, member RAS oncogene family			Gallus gallus
>contigs-11419	8e-34	Frame=-1	XP_416223.2	hypothetical protein	PREDICTED		Gallus gallus
>contigs-11420	7e-79	Frame=+2	XP_001232814.1	ZNF336	PREDICTED	similar to	Gallus gallus
>contigs-11421	3e-63	Frame=-1	XP_002190865.1	collagen, type VI, alpha 1	PREDICTED		Taeniopygia guttata
>contigs-11426	2e-33	Frame=+1	XP_533631.2	Glioma tumor suppressor candidate region gene	PREDICTED	similar to
>contigs-11427	e-147	Frame=+2	XP_001366439.1	Bromodomain adjacent to zinc finger domain	PREDICTED	similar to
>contigs-11429	7e-77	Frame=+2	XP_782890.2	hypothetical protein	PREDICTED		Strongylocentrotus purpuratus
>contigs-11432	4e-28	Frame=-3	XP_001917602.1	phosphodiesterase 4D interacting protein (myomegalin)	PREDICTED
>contigs-11436	2e-25	Frame=+2	XP_001513830.1	hypothetical protein	PREDICTED		Ornithorhynchus anatinus
>contigs-11439	1e-95	Frame=+2	NP_001006362.1	3-hydroxyisobutyrate dehydrogenase			Gallus gallus
>contigs-11440	9e-38	Frame=+2	XP_002192879.1	scaffold attachment factor B2	PREDICTED		Taeniopygia guttata
>contigs-11441	2e-55	Frame=-1	XP_418542.2	myeloid/lymphoid or mixed-lineage leukemia 3	PREDICTED	similar to
>contigs-11443	1e-34	Frame=+3	XP_416868.2	MGC83645 protein	PREDICTED	similar to	Gallus gallus
>contigs-11444	4e-64	Frame=+2	XP_002199690.1	galectin-related protein	PREDICTED		Taeniopygia guttata
>contigs-11445	3e-30	Frame=+3	NP_001035212.1	heat shock transcription factor, Y-linked 1			Felis catus
>contigs-11447	2e-36	Frame=-3	NP_001131086.1	acetyl-Coenzyme A carboxylase beta			Xenopus (Silurana) tropicalis
>contigs-11449	e-128	Frame=+1	XP_002199941.1	ankyrin repeat and SOCS box-containing 7	PREDICTED		Taeniopygia
>contigs-11452	4e-29	Frame=+2	XP_001381314.1	hypothetical protein	PREDICTED		Monodelphis domestica
>contigs-11453	1e-82	Frame=+2	NP_001086239.1	MGC84259 protein			Xenopus laevis
>contigs-11461	4e-13	Frame=+1	XP_414354.2	anchor protein	PREDICTED	similar to	Gallus gallus
>contigs-11462	9e-89	Frame=+2	XP_002198143.1	progesterone receptor	PREDICTED		Taeniopygia guttata
>contigs-11465	8e-50	Frame=-1	NP_001073078.2	PAN2 polyA specific ribonuclease subunit			Bos taurus
>contigs-11467	e-101	Frame=+3	XP_420968.2	KIAA0155	PREDICTED	similar to	Gallus gallus
>contigs-11468	e-120	Frame=-2	XP_542304.1	monoacylglycerol O-acyltransferase 2	PREDICTED	similar to	Canis
>contigs-11469	2e-31	Frame=-1	NP_001012795.1	Bardet-Biedl syndrome 2			Gallus gallus
>contigs-11474	8e-24	Frame=+3	XP_002191987.1	G patch domain containing 3, partial	PREDICTED	similar to
>contigs-11475	1e-15	Frame=+2	XP_001363184.1	component of oligomeric golgi complex 5	PREDICTED	similar to
>contigs-11476	2e-95	Frame=-1	XP_418925.2	LOC496346 protein	PREDICTED	similar to	Gallus gallus
>contigs-11477	1e-98	Frame=-1	NP_001026461.1	ubiquitin specific protease 1			Gallus gallus
>contigs-11479	5e-62	Frame=+3	XP_422137.2	R3H domain containing 1	PREDICTED	similar to	Gallus gallus
>contigs-11485	6e-21	Frame=-1	XP_002193519.1	methyltransferase Mb3374	PREDICTED	similar to	Taeniopygia
>contigs-11486	6e-52	Frame=-2	XP_417733.1	hypothetical protein	PREDICTED		Gallus gallus
>contigs-11487	7e-78	Frame=+3	XP_428969.2	hypothetical protein	PREDICTED		Gallus gallus
>contigs-11488	4e-40	Frame=+3	XP_002196679.1	microtubule-associated protein 1B isoform 1	PREDICTED		Taeniopygia
>contigs-11490	5e-26	Frame=+1	XP_001144336.1	Roundabout homolog 2 precursor isoform 3	PREDICTED	similar to	Pan
>contigs-11491	3e-65	Frame=+3	NP_990736.1	complement component 3			Gallus gallus
>contigs-11492	5e-22	Frame=+1	XP_002197663.1	hypothetical protein	PREDICTED		Taeniopygia guttata
>contigs-11494	5e-17	Frame=-3	XP_419786.2	death-preventing kinase	PREDICTED	similar to	Gallus gallus
>contigs-11506	2e-90	Frame=-1	XP_001380059.1	SI	PREDICTED	similar to
>contigs-11507	e-116	Frame=+1	XP_419256.2	ETBR-LP-2 protein	PREDICTED	similar to	Gallus gallus
>contigs-11508	e-120	Frame=+2	NP_001073190.1	dynamin 1-like			Gallus gallus
>contigs-1151	2e-08	Frame=-2	XP_001192981.1	reverse transcriptase-like	PREDICTED	similar to
>contigs-11510	5e-32	Frame=-3	NP_001156008.1	RNA binding motif protein, X-linked-like 1			Homo sapiens
>contigs-11512	1e-48	Frame=+3	XP_001160784.1	DIP13 beta isoform 5	PREDICTED		Pan troglodytes
>contigs-11518	e-105	Frame=+2	XP_002192647.1	Complement C1r subcomponent	PREDICTED	similar to	Taeniopygia
>contigs-11521	2e-06	Frame=+3	XP_418794.1	KIAA0259	PREDICTED	similar to	Gallus gallus
>contigs-11524	e-112	Frame=+2	NP_001012615.1	ATP-binding cassette, sub-family D (ALD), member 3			Gallus gallus
>contigs-11529	2e-26	Frame=+3	XP_002187872.1	phosphatidylcholine	PREDICTED
>contigs-11530	1e-82	Frame=+1	XP_001499352.2	myosin VC	PREDICTED		Equus caballus
>contigs-11536	e-115	Frame=-2	XP_688605.3	KIAA0261 protein	PREDICTED		Danio rerio
>contigs-11537	3e-49	Frame=+1	XP_415034.2	OTTHUMP00000030279	PREDICTED	similar to	Gallus gallus
>contigs-11539	2e-20	Frame=-3	XP_002198328.1	dehydrogenase/reductase (SDR family) X-linked, partial	PREDICTED
>contigs-11540	1e-10	Frame=-3	XP_415238.2	Gamma-glutamyltranspeptidase 1 precursor	PREDICTED	similar to
>contigs-11543	3e-09	Frame=-1	XP_416892.2	cp431	PREDICTED	similar to	Gallus gallus
>contigs-11544	1e-36	Frame=+2	XP_865582.1	InaD-like protein isoform 1 isoform 5	PREDICTED	similar to	Canis
>contigs-11545	2e-27	Frame=+2	NP_001116276.1	Bardet-Biedl syndrome 1			Xenopus (Silurana) tropicalis
>contigs-11548	4e-09	Frame=+3	XP_001377092.1	zinc finger protein 655,	PREDICTED	similar to	Monodelphis
>contigs-1155	5e-13	Frame=+3	XP_874956.2	glycoprotein hormone alpha 2	PREDICTED	similar to	Bos taurus
>contigs-11550	3e-54	Frame=+1	XP_002190168.1	filamin A interacting protein 1	PREDICTED		Taeniopygia guttata
>contigs-11551	e-121	Frame=+3	XP_418738.1	hypothetical protein	PREDICTED		Gallus gallus
>contigs-11553	2e-32	Frame=-3	XP_549701.2	CG31053-PA	PREDICTED	similar to	Canis familiaris
>contigs-11555	1e-42	Frame=+1	XP_850127.1	GMP reductase 2 (Guanosine 5-monophosphate	PREDICTED	similar to
>contigs-11558	2e-85	Frame=-1	XP_001508879.1	hypothetical protein isoform 2	PREDICTED		Ornithorhynchus
>contigs-11559	8e-11	Frame=-3	XP_852673.1	LINE-1 reverse transcriptase homolog	PREDICTED	similar to	Canis
>contigs-11562	2e-33	Frame=-2	NP_001103542.1	protein KRI1 homolog			Bos taurus
>contigs-11563	5e-20	Frame=-2	NP_001107728.1	aquaporin 8			Xenopus (Silurana) tropicalis
>contigs-11564	2e-72	Frame=+3	XP_001375141.1	hepatic nuclear factor 4beta	PREDICTED	similar to	Monodelphis
>contigs-11565	1e-62	Frame=-3	XP_539102.2	vacuolar protein sorting 13B isoform 5	PREDICTED	similar to
>contigs-11567	2e-38	Frame=+3	NP_001152787.1	parvalbumin, muscle			Gallus gallus
>contigs-11570	2e-10	Frame=+1	XP_002196400.1	polypyrimidine tract-binding protein 1	PREDICTED		Taeniopygia
>contigs-11571	5e-13	Frame=+2	NP_001106508.1	hypothetical protein LOC100127698			Xenopus (Silurana) tropicalis
>contigs-11575	1e-82	Frame=+1	XP_001367617.1	KIAA0979 protein	PREDICTED	similar to	Monodelphis domestica
>contigs-11576	7e-73	Frame=-2	NP_001020782.1	serine/threonine kinase 32A			Gallus gallus
>contigs-11577	e-127	Frame=+1	NP_001025711.1	ATP citrate lyase			Gallus gallus
>contigs-11579	2e-50	Frame=+2	XP_420763.2	Probable G-protein coupled receptor 125	PREDICTED	similar to	Gallus
>contigs-11580	2e-44	Frame=+1	XP_414326.2	hypothetical protein	PREDICTED		Gallus gallus
>contigs-11584	7e-87	Frame=+3	XP_421271.2	YLP motif-containing protein 1 (Nuclear protein	PREDICTED	similar to
>contigs-11585	2e-84	Frame=-2	XP_001364939.1	microtubule-associated protein 2, isoform 2	PREDICTED	similar to
>contigs-11588	2e-62	Frame=-2	NP_001012541.1	serine/threonine-protein kinase TAO3			Gallus gallus
>contigs-11593	7e-09	Frame=-3	XP_002195268.1	Janus kinase 1 (a protein tyrosine kinase)	PREDICTED		Taeniopygia
>contigs-11598	7e-63	Frame=+2	NP_005210.3	protein diaphanous homolog 1 isoform 1			Homo sapiens
>contigs-1160	1e-16	Frame=+3	XP_416367.2	gonad expressed transcript	PREDICTED	similar to	Gallus gallus
>contigs-11600	5e-37	Frame=+3	NP_989523.1	fatty acid binding protein 1, liver			Gallus gallus
>contigs-11601	2e-71	Frame=-2	NP_001012580.1	progressive ankylosis protein			Gallus gallus
>contigs-11603	e-106	Frame=-3	XP_581408.2	PTPRF interacting protein alpha 3 isoform 1	PREDICTED	similar to
>contigs-11609	2e-12	Frame=-2	XP_414473.2	multiple ankyrin repeats single KH domain	PREDICTED	similar to
>contigs-1161	3e-10	Frame=+3	XP_002200518.1	Arginase, non-hepatic 1	PREDICTED	similar to	Taeniopygia guttata
>contigs-11613	4e-25	Frame=-3	XP_001334551.2	Nfkbil1	PREDICTED	similar to	Danio rerio
>contigs-11619	3e-76	Frame=-2	XP_418125.2	Peroxisome proliferator-activated	PREDICTED	similar to
>contigs-1162	2e-52	Frame=+3	NP_001156874.1	muscleblind-like			Taeniopygia guttata
>contigs-11620	1e-50	Frame=-2	XP_002196435.1	asteroid homolog 1	PREDICTED	similar to	Taeniopygia guttata
>contigs-11621	1e-85	Frame=+1	NP_001015610.1	phospholipase A1 member A precursor			Bos taurus
>contigs-11623	3e-31	Frame=+2	XP_002195849.1	protein tyrosine phosphatase, receptor type, f	PREDICTED
>contigs-11626	6e-52	Frame=+2	XP_001103131.1	hypothetical protein	PREDICTED		Macaca mulatta
>contigs-11627	5e-99	Frame=+1	NP_083742.2	ADP-ribosylation factor-like protein 5B			Mus musculus
>contigs-11628	6e-38	Frame=+3	XP_002188952.1	nucleoporin 188kDa, partial	PREDICTED		Taeniopygia guttata
>contigs-11629	2e-44	Frame=-2	XP_418535.2	voltage-gated sodium channel alpha subunit	PREDICTED	similar to
>contigs-11631	2e-30	Frame=-1	NP_997062.2	A-kinase anchor protein 9			Gallus gallus
>contigs-11632	3e-28	Frame=-1	NP_990582.1	integrin, beta 2			Gallus gallus
>contigs-11634	1e-90	Frame=+3	XP_414473.2	multiple ankyrin repeats single KH domain	PREDICTED	similar to
>contigs-11635	e-116	Frame=-2	XP_001374706.1	casein kinase 1, alpha 1,	PREDICTED	similar to	Monodelphis
>contigs-1164	3e-38	Frame=+2	YP_588207.1	NADH dehydrogenase subunit 4			Phaethon rubricauda
>contigs-11640	4e-13	Frame=+3	NP_001081862.1	oocyte-specific histone RNA stem-loop-binding protein 2			Xenopus
>contigs-11641	6e-62	Frame=-1	XP_002187273.1	S-adenosylhomocysteine hydrolase	PREDICTED	similar to	Taeniopygia
>contigs-11644	1e-63	Frame=+2	XP_001362207.1	protocadherin 7	PREDICTED	similar to	Monodelphis domestica
>contigs-11645	4e-10	Frame=+1	XP_001787762.1	endonuclease reverse transcriptase	PREDICTED	similar to	Bos
>contigs-11646	2e-18	Frame=-3	NP_001153506.1	uridine-cytidine kinase 2			Taeniopygia guttata
>contigs-11647	5e-24	Frame=-3	XP_417473.2	putative porin	PREDICTED	similar to	Gallus gallus
>contigs-11648	e-103	Frame=-1	XP_533391.2	zinc finger protein 532	PREDICTED	similar to	Canis familiaris
>contigs-11649	1e-61	Frame=+3	NP_001086462.1	condensin-2 complex subunit G2			Xenopus laevis
>contigs-11652	5e-72	Frame=+1	XP_415591.2	hypothetical protein	PREDICTED		Gallus gallus
>contigs-11653	2e-29	Frame=+3	XP_002200554.1	nuclear factor of kappa light polypeptide gene enhancer	PREDICTED
>contigs-11657	2e-74	Frame=-2	NP_001025825.1	septin 5			Gallus gallus
>contigs-11664	9e-84	Frame=-3	NP_989560.1	G protein signalling regulator 19			Gallus gallus
>contigs-11665	4e-66	Frame=-1	NP_990631.1	myosin-Va			Gallus gallus
>contigs-11667	1e-78	Frame=+3	NP_001012889.1	monoacylglycerol lipase ABHD12			Gallus gallus
>contigs-11672	e-143	Frame=-1	XP_002193100.1	oxoglutarate (alpha-ketoglutarate) dehydrogenase	PREDICTED
>contigs-11680	3e-26	Frame=+3	XP_001520231.1	butyrophilin	PREDICTED	similar to	Ornithorhynchus anatinus
>contigs-11681	1e-14	Frame=-3	XP_416416.2	cyclic nucleotide phosphodiesterase PDE3A	PREDICTED	similar to
>contigs-11684	6e-27	Frame=-1	XP_001512479.1	nuclear VCP-like protein NVLp.2	PREDICTED	similar to
>contigs-11685	4e-38	Frame=+3	XP_616213.3	DEAH (Asp-Glu-Ala-His) box polypeptide 8	PREDICTED	similar to	Bos
>contigs-11687	1e-39	Frame=+2	NP_001108546.1	predicted gene 101			Mus musculus
>contigs-11688	3e-81	Frame=+2	XP_001364615.1	KIAA0315	PREDICTED	similar to	Monodelphis domestica
>contigs-11693	e-125	Frame=-3	XP_002193327.1	hypothetical protein	PREDICTED		Taeniopygia guttata
>contigs-11694	3e-39	Frame=-1	XP_418609.2	dnaJ-like protein	PREDICTED	similar to	Gallus gallus
>contigs-11697	2e-24	Frame=+3	NP_001077390.1	ranBP-type and C3HC4-type zinc finger-containing protein 1			Mus
>contigs-1170	1e-17	Frame=-3	NP_062537.2	zinc finger protein 26			Homo sapiens
>contigs-11703	e-160	Frame=-1	XP_542901.2	Protein KIAA1434	PREDICTED	similar to	Canis familiaris
>contigs-1171	3e-77	Frame=-1	NP_075463.2	protein furry homolog			Homo sapiens
>contigs-11710	4e-18	Frame=+2	XP_002188817.1	microsomal triglyceride transfer protein	PREDICTED	similar to
>contigs-11712	1e-20	Frame=+1	XP_002197738.1	DEAD (Asp-Glu-Ala-Asp) box polypeptide 10	PREDICTED		Taeniopygia
>contigs-11715	8e-71	Frame=-1	XP_418946.2	enhancer of filmentation 1	PREDICTED	similar to	Gallus gallus
>contigs-11717	8e-15	Frame=+3	XP_852645.1	mitochondrial ribosomal protein L34	PREDICTED	similar to	Canis
>contigs-11719	e-130	Frame=-3	NP_990840.2	fibroblast growth factor receptor 3			Gallus gallus
>contigs-11720	4e-67	Frame=+1	NP_001007823.1	inhibitor of apoptosis protein			Gallus gallus
>contigs-11723	4e-41	Frame=+2	NP_001157231.1	putative ATP-dependent RNA helicase DHX57 isoform 1			Mus musculus
>contigs-11726	4e-41	Frame=+3	XP_002195181.1	kinesin-associated protein 3	PREDICTED		Taeniopygia guttata
>contigs-11730	1e-37	Frame=-3	XP_002192640.1	Cytosolic carboxypeptidase 6	PREDICTED	similar to	Taeniopygia
>contigs-11733	e-103	Frame=-1	XP_421312.2	Checkpoint suppressor 1	PREDICTED	similar to	Gallus gallus
>contigs-11736	2e-14	Frame=-3	XP_002186612.1	ATPase, aminophospholipid transporter (APLT), class I,	PREDICTED
>contigs-11741	2e-19	Frame=+2	XP_001060392.1	hypothetical protein	PREDICTED		Rattus norvegicus
>contigs-11743	1e-18	Frame=+3	NP_001012748.1	exosome component 10			Gallus gallus
>contigs-11749	2e-61	Frame=+1	XP_001374089.1	NEDD4-like ubiquitin ligase 3	PREDICTED	similar to	Monodelphis
>contigs-1175	5e-21	Frame=-2	XP_002195260.1	N-myristoyltransferase 1	PREDICTED		Taeniopygia guttata
>contigs-11755	6e-99	Frame=+3	XP_001491014.1	acyl-Coenzyme A dehydrogenase family, member 10	PREDICTED		Equus
>contigs-11762	2e-42	Frame=-3	XP_002196970.1	tumor protein p53 binding protein, 2	PREDICTED		Taeniopygia
>contigs-11763	1e-65	Frame=+3	XP_001374242.1	integral membrane serine protease Seprase	PREDICTED	similar to
>contigs-11765	2e-32	Frame=-3	XP_002189822.1	hypothetical protein	PREDICTED		Taeniopygia guttata
>contigs-1177	5e-29	Frame=+1	ZP_05092485.1	hypothetical protein CDSM653_949			Carboxydibrachium pacificum DSM
>contigs-11770	6e-76	Frame=-2	XP_001234091.1	HBS1-like	PREDICTED		Gallus gallus
>contigs-11771	2e-17	Frame=+1	XP_419004.2	triple functional domain (PTPRF interacting)	PREDICTED	similar to
>contigs-11780	3e-68	Frame=+2	XP_419982.2	two AAA domain containing protein	PREDICTED	similar to	Gallus
>contigs-11783	1e-53	Frame=+1	NP_990416.1	integral membrane protein 2B			Gallus gallus
>contigs-11785	e-101	Frame=+2	XP_421535.2	slc22a15 related	PREDICTED	similar to	Gallus gallus
>contigs-11786	1e-55	Frame=+2	XP_001517842.1	Galactose-3-O-sulfotransferase 2, partial	PREDICTED	similar to
>contigs-11789	5e-11	Frame=+1	NP_777225.1	craniofacial development protein 2			Bos taurus
>contigs-11791	2e-66	Frame=-1	XP_001231559.1	aczonin	PREDICTED	similar to	Gallus gallus
>contigs-11796	e-105	Frame=-3	XP_002199892.1	hypothetical protein	PREDICTED		Taeniopygia guttata
>contigs-11797	7e-33	Frame=+1	NP_001090328.1	hypothetical protein LOC779238			Xenopus laevis
>contigs-11801	1e-71	Frame=+2	NP_001012924.1	E3 ubiquitin-protein ligase MARCH5			Gallus gallus
>contigs-11805	2e-76	Frame=-3	XP_001926568.1	Protein FAM116A	PREDICTED	similar to	Sus scrofa
>contigs-11809	4e-41	Frame=+1	XP_001376035.1	retinoic acid- and interferon-inducible 58K	PREDICTED	similar to
>contigs-11811	e-116	Frame=+1	XP_861547.1	colonic and hepatic tumor over-expressed	PREDICTED	similar to
>contigs-11813	2e-43	Frame=-3	XP_586487.4	beta 1,3-galactosyltransferase-like	PREDICTED		Bos taurus
>contigs-11817	9e-52	Frame=+2	XP_001372776.1	hypothetical protein	PREDICTED		Monodelphis domestica
>contigs-11823	6e-36	Frame=+1	XP_418527.1	Oxsr1 protein	PREDICTED	similar to	Gallus gallus
>contigs-11830	3e-59	Frame=-2	XP_001372084.1	development and differentiation enhancing	PREDICTED	similar to
>contigs-11831	7e-27	Frame=+1	XP_002190846.1	KIAA1281 protein	PREDICTED	similar to	Taeniopygia guttata
>contigs-11835	7e-29	Frame=+2	XP_002168756.1	SCAN domain containing 3	PREDICTED	similar to	Hydra
>contigs-11837	4e-80	Frame=+3	XP_429138.2	erbb2-interacting protein ERBIN	PREDICTED	similar to	Gallus
>contigs-11839	4e-37	Frame=+2	XP_001516166.1	indoleamine 2,3-dioxygenase-like 1 protein	PREDICTED	similar to
>contigs-11840	5e-40	Frame=+3	XP_421954.2	KIAA1571 protein	PREDICTED	similar to	Gallus gallus
>contigs-11841	e-112	Frame=-1	XP_002186604.1	midline-1	PREDICTED	similar to	Taeniopygia guttata
>contigs-11843	1e-62	Frame=-1	XP_416630.2	nectin 3; PRR3	PREDICTED	similar to	Gallus gallus
>contigs-11847	3e-40	Frame=-1	XP_001375189.1	hypothetical protein	PREDICTED		Monodelphis domestica
>contigs-1185	3e-25	Frame=-1	XP_001233731.1	hypothetical protein	PREDICTED		Gallus gallus
>contigs-11853	2e-79	Frame=+3	NP_004402.1	cytoplasmic dynein 1 intermediate chain 1 isoform a			Homo sapiens
>contigs-11854	9e-84	Frame=+3	XP_002186676.1	N-acetyltransferase 13	PREDICTED		Taeniopygia guttata
>contigs-11857	1e-18	Frame=-3	NP_848738.2	protein URG4 isoform 1			Mus musculus
>contigs-11860	2e-94	Frame=+1	XP_419807.1	Glutaminyl-tRNA synthase	PREDICTED	similar to
>contigs-11861	6e-62	Frame=-3	XP_001371772.1	jumonji domain containing 2C	PREDICTED	similar to	Monodelphis
>contigs-11864	3e-56	Frame=-1	NP_001081372.1	structural maintenance of chromosomes protein 2			Xenopus laevis
>contigs-11866	e-100	Frame=-1	XP_001494692.1	MORC family CW-type zinc finger protein 2 (Zinc	PREDICTED	similar to
>contigs-11868	1e-10	Frame=-1	XP_424756.2	hypothetical protein	PREDICTED		Gallus gallus
>contigs-11871	5e-19	Frame=+3	XP_542714.2	tetratricopeptide repeat domain 21A	PREDICTED	similar to	Canis
>contigs-11874	3e-75	Frame=+2	XP_001232673.1	alphaT-catenin	PREDICTED	similar to	Gallus gallus
>contigs-11875	1e-77	Frame=-1	NP_001108131.1	JMJD7-PLA2G4B protein			Gallus gallus
>contigs-11880	2e-27	Frame=+1	XP_424253.2	MEF2B protein isoform 2	PREDICTED	similar to	Gallus gallus
>contigs-11882	1e-95	Frame=-3	XP_419676.2	UPF0364 protein C6orf211 homolog	PREDICTED	similar to	Gallus
>contigs-11885	2e-57	Frame=+2	XP_420166.2	Heat shock factor protein 3 (HSF 3) (Heat	PREDICTED	similar to
>contigs-11887	2e-43	Frame=+2	XP_001054852.1	RNA polymerase II elongation factor ELL2	PREDICTED	similar to
>contigs-11888	2e-45	Frame=-3	XP_001365324.1	hypothetical protein	PREDICTED		Monodelphis domestica
>contigs-11889	1e-16	Frame=+1	XP_422094.2	HSPB (heat shock 27kDa) associated protein 1	PREDICTED	similar to
>contigs-11890	1e-31	Frame=+3	XP_001378125.1	zinc finger protein, subfamily 1A, 4	PREDICTED	similar to
>contigs-11892	6e-31	Frame=-1	XP_002188005.1	EGF, latrophilin and seven transmembrane	PREDICTED	similar to
>contigs-11896	1e-76	Frame=-1	XP_001378653.1	Nuclear receptor coactivator 2	PREDICTED	similar to	Monodelphis
>contigs-11897	4e-09	Frame=-2	NP_001004766.1	fucosyltransferase 8			Gallus gallus
>contigs-11899	2e-67	Frame=+3	XP_001367266.1	WD repeat domain 52,	PREDICTED	similar to	Monodelphis domestica
>contigs-11903	1e-64	Frame=-3	XP_001505810.1	PTPRF interacting protein alpha 2	PREDICTED	similar to
>contigs-11908	2e-29	Frame=+1	XP_001197080.1	hypothetical protein	PREDICTED		Strongylocentrotus purpuratus
>contigs-11910	4e-59	Frame=-2	NP_001006334.1	cytosolic 5'-nucleotidase III-like protein			Gallus gallus
>contigs-11914	1e-35	Frame=+3	XP_001369380.1	PIG38 protein	PREDICTED	similar to	Monodelphis domestica
>contigs-11924	3e-84	Frame=-3	XP_002192779.1	kynurenine 3-monooxygenase	PREDICTED	similar to	Taeniopygia
>contigs-11927	2e-20	Frame=-3	XP_418301.1	MD-2 isoform 2	PREDICTED	similar to	Gallus gallus
>contigs-11928	4e-22	Frame=-1	XP_422516.2	Ankyrin repeat domain 38	PREDICTED	similar to	Gallus gallus
>contigs-1193	5e-54	Frame=-3	XP_850102.1	SAM-domain protein SAMSN-1 (SAM domain, SH3	PREDICTED	similar to
>contigs-11931	2e-77	Frame=-1	XP_002192975.1	MYST histone acetyltransferase (monocytic leukemia) 4	PREDICTED
>contigs-11933	7e-31	Frame=+3	NP_001165302.1	alpha-2,6-sialyltransferase			Xenopus (Silurana) tropicalis
>contigs-11934	7e-43	Frame=-1	NP_808419.1	connector enhancer of kinase suppressor of ras 2			Mus musculus
>contigs-11935	3e-88	Frame=-1	XP_002196504.1	maguin	PREDICTED	similar to	Taeniopygia guttata
>contigs-11939	6e-41	Frame=+1	XP_416655.2	hypothetical protein	PREDICTED		Gallus gallus
>contigs-11950	2e-81	Frame=-2	XP_001519846.1	hypothetical protein, partial	PREDICTED		Ornithorhynchus anatinus
>contigs-11952	1e-66	Frame=+1	XP_002188109.1	GIPC PDZ domain containing family, member 2	PREDICTED		Taeniopygia
>contigs-11955	5e-26	Frame=-3	XP_001085730.1	CG10151-PA, isoform A	PREDICTED	similar to	Macaca mulatta
>contigs-11956	2e-14	Frame=+3	NP_001038207.1	immune-related, lectin-like receptor 3 isoform b			Danio rerio
>contigs-11959	1e-15	Frame=-2	XP_001515897.1	pleckstrin homology-like domain, family B,	PREDICTED	similar to
>contigs-11960	3e-36	Frame=-2	XP_001369299.1	TGF-beta inducible early protein	PREDICTED	similar to	Monodelphis
>contigs-11962	e-108	Frame=+1	XP_002193978.1	LIM domain binding 2	PREDICTED		Taeniopygia guttata
>contigs-11965	3e-19	Frame=-1	XP_001494371.2	testis expressed 28	PREDICTED	similar to	Equus caballus
>contigs-11967	2e-24	Frame=-2	NP_989977.1	butyrylcholinesterase			Gallus gallus
>contigs-11968	7e-08	Frame=-1	XP_001182134.1	endonuclease-reverse transcriptase	PREDICTED	similar to
>contigs-11970	3e-19	Frame=+2	XP_002194388.1	RIKEN cDNA 4732471D19	PREDICTED	similar to	Taeniopygia guttata
>contigs-1198	3e-15	Frame=+2	XP_421996.2	MLTK-alpha	PREDICTED	similar to	Gallus gallus
>contigs-11982	3e-42	Frame=+2	NP_001004972.2	selenoprotein X, 1			Xenopus (Silurana) tropicalis
>contigs-11983	2e-10	Frame=-2	XP_852066.1	Mitotic spindle assembly checkpoint protein	PREDICTED	similar to
>contigs-11984	2e-48	Frame=-2	NP_001026461.1	ubiquitin specific protease 1			Gallus gallus
>contigs-11985	3e-48	Frame=+2	XP_001249322.2	SCY1-like 3	PREDICTED	similar to	Bos taurus
>contigs-11986	3e-68	Frame=-2	XP_002200066.1	hypothetical protein	PREDICTED		Taeniopygia guttata
>contigs-11989	7e-88	Frame=+3	XP_001510548.1	mannan-binding lectin serine protease 2	PREDICTED	similar to
>contigs-11993	6e-19	Frame=-1	XP_417134.2	hypothetical protein	PREDICTED		Gallus gallus
>contigs-11996	4e-07	Frame=+2	XP_001345525.1	LINE-1 type transposase domain containing 1	PREDICTED	similar to
>contigs-11998	2e-80	Frame=-1	XP_002195458.1	PDS5, regulator of cohesion maintenance, homolog B	PREDICTED
>contigs-1200	1e-10	Frame=+1	XP_001232624.1	hypothetical protein	PREDICTED		Gallus gallus
>contigs-12002	6e-75	Frame=+2	XP_002187735.1	round spermatid basic protein 1-like	PREDICTED	similar to
>contigs-12003	e-105	Frame=+3	XP_001506396.1	ubiquitin specific peptidase 7 (herpes	PREDICTED	similar to
>contigs-12005	2e-75	Frame=+3	NP_037115.2	myosin ID			Rattus norvegicus
>contigs-12009	1e-66	Frame=+2	NP_990301.1	insulin-like growth factor 2 receptor			Gallus gallus
>contigs-12011	9e-34	Frame=-2	XP_001493903.1	testis expressed sequence 15	PREDICTED	similar to	Equus caballus
>contigs-12012	1e-97	Frame=+1	XP_532995.2	polycomb group ring finger 1	PREDICTED	similar to	Canis
>contigs-12013	1e-31	Frame=-1	XP_001373826.1	organic solute transporter alpha	PREDICTED	similar to	Monodelphis
>contigs-12014	e-109	Frame=+1	XP_002199352.1	basic beta 1 syntrophin	PREDICTED		Taeniopygia guttata
>contigs-12015	e-108	Frame=+2	XP_417502.2	downstream of tyrosine kinase 5	PREDICTED	similar to	Gallus
>contigs-12017	9e-18	Frame=-1	NP_001763.3	myeloid cell surface antigen CD33 isoform 1 precursor			Homo
>contigs-12020	e-104	Frame=+3	NP_001121346.1	hypothetical protein LOC100158438			Xenopus laevis
>contigs-12021	2e-39	Frame=-2	NP_001072747.1	hypothetical protein LOC780204			Xenopus (Silurana) tropicalis
>contigs-12025	2e-44	Frame=-2	XP_533102.2	myeloid/lymphoid or mixed-lineage leukemia 5	PREDICTED	similar to
>contigs-12027	1e-25	Frame=+1	XP_002198304.1	mCG129107	PREDICTED	similar to	Taeniopygia guttata
>contigs-12029	6e-10	Frame=-2	XP_001235547.1	hypothetical protein	PREDICTED		Gallus gallus
>contigs-12032	1e-14	Frame=+3	NP_001012945.1	histone H2A deubiquitinase MYSM1			Gallus gallus
>contigs-12034	2e-61	Frame=-2	XP_001929617.1	T-complex-associated testis-expressed protein	PREDICTED	similar to
>contigs-12036	e-107	Frame=-2	XP_001491731.2	UDP-N-acteylglucosamine pyrophosphorylase 1	PREDICTED		Equus
>contigs-12038	2e-53	Frame=-1	XP_001498084.2	RAI14	PREDICTED	similar to	Equus caballus
>contigs-12042	1e-43	Frame=-1	NP_001026510.1	hypothetical protein LOC425499			Gallus gallus
>contigs-12043	7e-34	Frame=+2	NP_001120595.1	rab3 GTPase-activating protein, non-catalytic subunit			Xenopus
>contigs-12045	2e-57	Frame=-3	XP_001370097.1	phosphatidylinositol glycan anchor	PREDICTED	similar to
>contigs-12048	3e-40	Frame=-1	XP_001492715.1	integrin, beta 1 (fibronectin receptor, beta polypeptide,	PREDICTED
>contigs-1205	3e-57	Frame=+2	NP_001025872.1	septin 9			Gallus gallus
>contigs-12050	2e-38	Frame=+2	XP_592197.3	Desmoplakin (DP) (250/210 kDa paraneoplastic	PREDICTED	similar to
>contigs-12056	1e-19	Frame=+1	NP_075817.2	cytosolic carboxypeptidase 1 isoform 1			Mus musculus
>contigs-12059	1e-08	Frame=+2	XP_002194041.1	mitochondrial ribosomal protein L37	PREDICTED		Taeniopygia
>contigs-12062	3e-35	Frame=+2	XP_414297.1	extracellular matrix protein	PREDICTED	similar to	Gallus gallus
>contigs-12065	e-120	Frame=-1	XP_419888.2	KIAA1411 protein	PREDICTED	similar to	Gallus gallus
>contigs-12066	1e-12	Frame=+1	NP_001128446.1	tripartite motif-containing 27 isoform 1			Rattus norvegicus
>contigs-12067	e-102	Frame=-3	XP_002194156.1	adaptor-related protein complex 2, mu 1 subunit isoform	PREDICTED
>contigs-12069	7e-39	Frame=+2	NP_001138502.1	hypothetical protein LOC375337			Homo sapiens
>contigs-12070	1e-67	Frame=+2	NP_955995.2	selenophosphate synthetase 1			Danio rerio
>contigs-12074	5e-30	Frame=-2	NP_446282.2	nuclear pore complex protein Nup107			Rattus norvegicus
>contigs-12075	8e-29	Frame=+3	XP_416669.2	PDZK1	PREDICTED	similar to	Gallus gallus
>contigs-12078	8e-61	Frame=+1	NP_071311.1	protein salvador homolog 1			Mus musculus
>contigs-12083	2e-57	Frame=-3	XP_001368427.1	Vacuolar protein sorting 36 homolog (S.	PREDICTED	similar to
>contigs-12086	6e-44	Frame=+3	NP_085135.1	putative Polycomb group protein ASXL3			Homo sapiens
>contigs-12089	1e-61	Frame=-1	XP_535003.2	RRP5 protein homolog (Programmed cell death	PREDICTED	similar to
>contigs-12090	7e-55	Frame=-3	XP_001502818.1	formiminotransferase cyclodeaminase	PREDICTED	similar to	Equus
>contigs-12094	2e-07	Frame=+2	XP_868988.3	chromosome 1 open reading frame 87 isoform 2	PREDICTED	similar to
>contigs-12102	1e-20	Frame=+3	XP_001365356.1	UTP20, small subunit (SSU) processome	PREDICTED	similar to
>contigs-12108	1e-22	Frame=-2	XP_002189658.1	CBS protein	PREDICTED	similar to	Taeniopygia guttata
>contigs-12109	1e-25	Frame=+2	XP_002612297.1	hypothetical protein BRAFLDRAFT_122525			Branchiostoma floridae
>contigs-12110	2e-47	Frame=-2	XP_002199309.1	TBP-associated factor 2	PREDICTED		Taeniopygia guttata
>contigs-12111	8e-81	Frame=-2	XP_001511389.1	SET binding protein 1	PREDICTED	similar to	Ornithorhynchus
>contigs-12112	2e-15	Frame=-1	NP_083214.2	leucine-rich repeat and IQ domain-containing protein 3			Mus
>contigs-12115	e-125	Frame=-3	NP_446246.1	serine/threonine-protein kinase WNK1			Rattus norvegicus
>contigs-12118	9e-10	Frame=+3	NP_001138605.1	hypothetical protein LOC787653			Bos taurus
>contigs-12119	1e-34	Frame=-1	XP_002194566.1	putative DNA polymerase delta interacting protein 2	PREDICTED
>contigs-1212	8e-14	Frame=-2	XP_001192897.1	bucentaur	PREDICTED	similar to	Strongylocentrotus purpuratus
>contigs-12121	6e-17	Frame=+1	NP_001030222.1	vitronectin			Bos taurus
>contigs-12122	3e-32	Frame=+1	NP_001120982.1	adenomatous polyposis coli protein			Homo sapiens
>contigs-12125	2e-08	Frame=+3	XP_001494242.2	myosin tail domain-containing protein	PREDICTED	similar to	Equus
>contigs-12134	6e-13	Frame=+2	XP_417031.2	A-kinase anchoring protein 220	PREDICTED	similar to	Gallus gallus
>contigs-12135	2e-75	Frame=+1	XP_002198250.1	mucin 2, oligomeric mucus/gel-forming	PREDICTED		Taeniopygia
>contigs-12137	3e-11	Frame=+1	XP_001375161.1	ecto-ATP-diphosphohydrolase	PREDICTED	similar to	Monodelphis
>contigs-12145	5e-12	Frame=+3	XP_001234168.1	C10orf78 protein	PREDICTED	similar to	Gallus gallus
>contigs-12146	2e-36	Frame=+2	NP_001006359.1	insulin-like growth factor 2 mRNA-binding protein 3			Gallus gallus
>contigs-12147	5e-25	Frame=+1	XP_002190580.1	RING finger protein 17	PREDICTED	similar to	Taeniopygia guttata
>contigs-12150	2e-73	Frame=+1	XP_002189183.1	jumonji, AT rich interactive domain 2	PREDICTED		Taeniopygia
>contigs-12153	1e-10	Frame=-1	NP_001088578.1	hypothetical protein LOC495456			Xenopus laevis
>contigs-12154	9e-34	Frame=+3	XP_002189904.1	RNA binding motif protein 27	PREDICTED		Taeniopygia guttata
>contigs-12161	3e-76	Frame=+1	XP_002198577.1	tetratricopeptide repeat domain 17	PREDICTED		Taeniopygia guttata
>contigs-12162	7e-59	Frame=+2	NP_788782.2	DNA-(apurinic or apyrimidinic site) lyase			Bos taurus
>contigs-12164	4e-51	Frame=+1	NP_990557.1	ovostatin			Gallus gallus
>contigs-12166	9e-07	Frame=+3	XP_001199928.1	reverse transcriptase-like	PREDICTED	similar to
>contigs-1217	2e-25	Frame=-3	XP_426611.1	hypothetical protein	PREDICTED		Gallus gallus
>contigs-12172	2e-61	Frame=-3	XP_001915493.1	zinc finger protein 407	PREDICTED		Equus caballus
>contigs-12176	4e-19	Frame=+2	NP_001041725.1	synaptotagmin I			Taeniopygia guttata
>contigs-12181	e-123	Frame=+3	XP_002198708.1	RNA binding motif protein 22	PREDICTED		Taeniopygia guttata
>contigs-12183	4e-72	Frame=+3	XP_002197640.1	sodium channel, voltage-gated, type II, alpha subunit	PREDICTED
>contigs-12184	2e-13	Frame=+1	NP_001071387.1	bucentaur-2			Bos taurus
>contigs-12187	5e-34	Frame=+2	XP_001515209.1	C14ORF29	PREDICTED	similar to	Ornithorhynchus anatinus
>contigs-12188	3e-54	Frame=-3	XP_002192090.1	Cytochrome P450, family 4, subfamily b,	PREDICTED	similar to
>contigs-12189	2e-57	Frame=-1	XP_416306.2	winged-helix transcription factor RFX4	PREDICTED	similar to	Gallus
>contigs-12190	2e-49	Frame=+2	XP_422113.2	B-aggressive lymphoma 2B	PREDICTED	similar to	Gallus gallus
>contigs-12197	3e-52	Frame=+3	XP_852515.1	Yip1 interacting factor homolog isoform 2	PREDICTED	similar to
>contigs-12203	6e-60	Frame=-3	XP_414482.2	hypothetical protein	PREDICTED		Gallus gallus
>contigs-12204	6e-83	Frame=-1	XP_001497664.2	trafficking protein, kinesin binding 1	PREDICTED		Equus caballus
>contigs-12205	2e-08	Frame=+1	XP_001371246.1	Poly (ADP-ribose) polymerase family, member 6	PREDICTED	similar to
>contigs-12206	8e-51	Frame=-2	XP_002189897.1	AU RNA binding protein/enoyl-coenzyme A	PREDICTED	similar to
>contigs-12208	6e-79	Frame=-3	NP_990174.1	RAP1 GTPase activating protein			Gallus gallus
>contigs-12213	1e-07	Frame=+3	NP_990202.1	interleukin 6 signal transducer (gp130, oncostatin M receptor)
>contigs-12214	9e-49	Frame=-3	XP_001511704.1	chondroitin sulfate proteoglycan 2 (versican)	PREDICTED	similar to
>contigs-12215	4e-88	Frame=-2	XP_002196349.1	hepatic nuclear factor 4beta	PREDICTED	similar to	Taeniopygia
>contigs-12219	2e-21	Frame=-3	XP_001787516.1	endonuclease reverse transcriptase	PREDICTED	similar to	Bos
>contigs-12220	9e-37	Frame=+3	XP_001377522.1	ubiquitin specific protease 42	PREDICTED	similar to	Monodelphis
>contigs-12227	8e-07	Frame=+2	XP_001232363.1	Pur	PREDICTED	similar to	Gallus gallus
>contigs-12230	4e-59	Frame=+1	XP_416416.2	cyclic nucleotide phosphodiesterase PDE3A	PREDICTED	similar to
>contigs-12238	2e-77	Frame=+1	XP_001489408.2	PR domain containing 2, with ZNF domain	PREDICTED	similar to	Equus
>contigs-12239	6e-42	Frame=+2	XP_420829.2	hypothetical protein	PREDICTED		Gallus gallus
>contigs-12242	6e-15	Frame=-1	XP_002196105.1	putative ATP synthase mitochondrial F1 complex assembly	PREDICTED
>contigs-12243	6e-43	Frame=+2	NP_001029776.1	ribophorin II			Bos taurus
>contigs-12246	9e-12	Frame=+1	XP_414669.2	GFR receptor alpha 4	PREDICTED	similar to	Gallus gallus
>contigs-12247	2e-17	Frame=+3	NP_001019951.1	protein kinase, interferon inducible double stranded RNA dependent
>contigs-12248	e-100	Frame=+3	XP_001367415.1	highwire; PAM; rpm 1	PREDICTED	similar to	Monodelphis domestica
>contigs-1225	1e-14	Frame=-2	XP_918346.3	NACHT, leucine rich repeat and PYD containing	PREDICTED	similar to
>contigs-12252	1e-19	Frame=-2	XP_001194399.1	ORF2-encoded protein	PREDICTED	similar to	Strongylocentrotus
>contigs-12259	3e-14	Frame=+2	XP_002194419.1	KH domain containing, RNA binding, signal	PREDICTED	similar to
>contigs-1226	2e-13	Frame=+2	XP_414669.2	GFR receptor alpha 4	PREDICTED	similar to	Gallus gallus
>contigs-12262	2e-90	Frame=+1	XP_002193084.1	FERM domain containing 4B	PREDICTED		Taeniopygia guttata
>contigs-12265	5e-40	Frame=+1	XP_001491726.1	SLIT-ROBO Rho GTPase activating protein 1	PREDICTED		Equus
>contigs-12266	e-117	Frame=-3	XP_002187369.1	glucosaminyl (N-acetyl) transferase 1, core 2	PREDICTED	similar to
>contigs-12267	e-107	Frame=+1	NP_001008448.1	oxysterol binding protein-like 2			Gallus gallus
>contigs-12268	1e-40	Frame=+3	XP_419957.2	KIAA0188	PREDICTED	similar to	Gallus gallus
>contigs-12270	1e-28	Frame=+2	NP_964010.1	STAM-binding protein			Homo sapiens
>contigs-12271	3e-65	Frame=-3	XP_848274.1	DNA cross-link repair 1B (PSO2 homolog, S.	PREDICTED	similar to
>contigs-12273	2e-26	Frame=-2	XP_001787289.1	Probable G-protein coupled receptor 160	PREDICTED	similar to	Bos
>contigs-12284	4e-09	Frame=+3	XP_002337912.1	predicted protein			Populus trichocarpa
>contigs-12286	2e-24	Frame=+2	XP_869170.3	Synaptotagmin-like 3 isoform 2	PREDICTED	similar to	Bos taurus
>contigs-12288	9e-42	Frame=-3	XP_001234486.1	SWI/SNF related, matrix associated, actin dependent	PREDICTED
>contigs-1229	2e-55	Frame=+2	XP_001374813.1	Aftiphilin isoform 3	PREDICTED	similar to	Monodelphis domestica
>contigs-12293	1e-52	Frame=+2	XP_001366321.1	hypothetical protein	PREDICTED		Monodelphis domestica
>contigs-12295	9e-69	Frame=+1	XP_001165367.1	LIM domain only 1 (rhombotin 1)	PREDICTED	similar to	Pan
>contigs-12297	1e-06	Frame=-3	XP_001190361.1	ORF2-encoded protein	PREDICTED	similar to	Strongylocentrotus
>contigs-123	5e-58	Frame=-2	XP_001362543.1	protein tyrosine phosphatase, receptor type,	PREDICTED	similar to
>contigs-12302	4e-37	Frame=-2	XP_002197795.1	WD repeat-containing protein 3	PREDICTED		Taeniopygia guttata
>contigs-12303	5e-08	Frame=-1	XP_001193242.1	endonuclease-reverse transcriptase, partial	PREDICTED	similar to
>contigs-12306	2e-47	Frame=-2	XP_001505544.1	hypothetical protein	PREDICTED		Ornithorhynchus anatinus
>contigs-12307	2e-14	Frame=+3	NP_001129060.1	endogenous retroviral sequence 3			Pan troglodytes
>contigs-12309	7e-76	Frame=-1	NP_001012628.1	gemin 4			Gallus gallus
>contigs-1231	3e-23	Frame=+2	XP_001092350.1	sestrin 1 isoform 1	PREDICTED		Macaca mulatta
>contigs-12310	2e-57	Frame=-1	NP_001165358.1	FGFR1 oncogene partner 2 isoform 2			Homo sapiens
>contigs-12315	8e-38	Frame=+2	XP_426462.2	hypothetical protein	PREDICTED		Gallus gallus
>contigs-12316	4e-16	Frame=+2	NP_004832.1	ras GTPase-activating protein nGAP isoform 1			Homo sapiens
>contigs-12324	1e-07	Frame=-1	XP_001788811.1	Mov10l1, Moloney leukemia virus 10-like 1,	PREDICTED	similar to
>contigs-12325	6e-18	Frame=-3	NP_001025879.1	hypothetical protein LOC417450			Gallus gallus
>contigs-12332	2e-19	Frame=+2	XP_001374716.1	ring finger protein 17	PREDICTED	similar to	Monodelphis domestica
>contigs-12333	9e-24	Frame=-2	XP_001368177.1	hCG2008146,	PREDICTED	similar to	Monodelphis domestica
>contigs-12334	2e-25	Frame=-3	XP_547549.2	Dual specificity protein kinase CLK2	PREDICTED	similar to
>contigs-12335	5e-75	Frame=-1	NP_001011495.1	5'-methylthioadenosine phosphorylase			Xenopus (Silurana)
>contigs-12336	6e-49	Frame=+3	XP_002199837.1	hypothetical protein, partial	PREDICTED		Taeniopygia guttata
>contigs-12337	4e-78	Frame=-2	XP_002192379.1	family with sequence similarity 19 (chemokine	PREDICTED	similar to
>contigs-12338	4e-46	Frame=-3	XP_002192571.1	MyoD family inhibitor domain containing	PREDICTED	similar to
>contigs-12339	2e-70	Frame=-1	XP_001374906.1	CTD (carboxy-terminal domain, RNA polymerase	PREDICTED	similar to
>contigs-1234	1e-64	Frame=+1	XP_001493573.1	HFM1, ATP-dependent DNA helicase homolog (S. cerevisiae)	PREDICTED
>contigs-12341	7e-40	Frame=+2	XP_002194995.1	ATPase family, AAA domain containing 5	PREDICTED		Taeniopygia
>contigs-12347	1e-36	Frame=+3	XP_422376.2	hypothetical protein	PREDICTED		Gallus gallus
>contigs-12350	1e-45	Frame=+1	XP_416579.2	hypothetical protein	PREDICTED		Gallus gallus
>contigs-12353	2e-70	Frame=-2	XP_001376913.1	multiple ankyrin repeats single KH domain	PREDICTED	similar to
>contigs-12358	5e-11	Frame=-1	XP_001789137.1	von Willebrand factor A domain containing 3B	PREDICTED		Bos taurus
>contigs-12359	7e-16	Frame=+2	XP_851375.1	hypothetical protein XP_846282	PREDICTED		Canis familiaris
>contigs-12360	3e-81	Frame=+1	NP_149033.2	microtubule-actin cross-linking factor 1, isoforms 1/2/3/5 isoform
>contigs-12361	e-106	Frame=+3	XP_002191758.1	liver regeneration p-53 related protein	PREDICTED		Taeniopygia
>contigs-12362	8e-20	Frame=+1	NP_001070264.1	amyloid beta A4 protein			Bos taurus
>contigs-12375	8e-23	Frame=+1	XP_001366244.1	mKIAA0716 protein	PREDICTED	similar to	Monodelphis domestica
>contigs-1238	5e-49	Frame=+3	XP_422509.2	hypothetical protein	PREDICTED		Gallus gallus
>contigs-12390	1e-76	Frame=-1	XP_418645.1	hypothetical protein	PREDICTED		Gallus gallus
>contigs-12392	4e-37	Frame=-2	XP_001922760.1	Probable RNA-directed DNA polymerase from	PREDICTED	similar to
>contigs-12395	2e-63	Frame=+2	NP_001161204.1	angiotensin-converting enzyme			Gallus gallus
>contigs-124	2e-68	Frame=+1	NP_001006435.1	magnesium transporter protein 1 precursor			Gallus gallus
>contigs-12403	2e-30	Frame=+3	NP_058018.2	60S ribosomal protein L13			Mus musculus
>contigs-12404	2e-74	Frame=-2	XP_002187611.1	mKIAA4134 protein	PREDICTED	similar to	Taeniopygia guttata
>contigs-12408	1e-65	Frame=+1	XP_425118.2	apoptosis-inducing protein	PREDICTED	similar to	Gallus gallus
>contigs-12414	3e-59	Frame=+3	XP_421244.2	tuberin-like protein 1	PREDICTED	similar to	Gallus gallus
>contigs-12416	6e-69	Frame=+2	XP_419576.2	nucleoporin 133kDa	PREDICTED	similar to	Gallus gallus
>contigs-12417	1e-12	Frame=-3	XP_416991.1	hypothetical protein	PREDICTED		Gallus gallus
>contigs-12418	7e-67	Frame=+1	XP_421380.2	CDC42 binding protein kinase beta (DMPK-like)	PREDICTED	similar to
>contigs-12419	3e-42	Frame=-3	XP_414064.2	autocrine motility factor receptor	PREDICTED	similar to	Gallus
>contigs-12422	4e-13	Frame=+3	XP_001512508.1	immunoglobulin superfamily, member 1	PREDICTED	similar to
>contigs-12424	3e-47	Frame=+3	XP_001518860.1	hypothetical protein, partial	PREDICTED		Ornithorhynchus anatinus
>contigs-12426	3e-36	Frame=-2	NP_001015743.1	cytoplasmic tRNA 2-thiolation protein 1			Xenopus (Silurana)
>contigs-12432	1e-32	Frame=+1	NP_001008472.1	glutaredoxin 5			Gallus gallus
>contigs-12435	5e-32	Frame=-1	XP_002196229.1	claudin 18 isoform 1	PREDICTED	similar to	Taeniopygia guttata
>contigs-12441	3e-19	Frame=+1	XP_001789271.1	endonuclease reverse transcriptase	PREDICTED	similar to	Bos
>contigs-12443	1e-60	Frame=+3	NP_001006396.1	WD repeat domain 43			Gallus gallus
>contigs-12445	8e-23	Frame=+1	XP_001368213.1	KIAA0415 gene product	PREDICTED	similar to	Monodelphis domestica
>contigs-12448	1e-26	Frame=-2	XP_001346113.1	hypothetical protein	PREDICTED		Danio rerio
>contigs-12456	3e-18	Frame=+3	XP_690405.3	hypothetical protein	PREDICTED		Danio rerio
>contigs-12460	5e-44	Frame=-3	XP_002195362.1	RIKEN cDNA 2610033H07	PREDICTED	similar to	Taeniopygia guttata
>contigs-12462	8e-92	Frame=-2	XP_519780.2	chromodomain helicase DNA binding protein 7	PREDICTED		Pan
>contigs-12464	8e-06	Frame=+1	NP_001084492.1	silencing mediator for retinoid and thyroid hormone receptor			Xenopus
>contigs-12467	2e-08	Frame=-1	XP_001513771.1	ZNFB7, partial	PREDICTED	similar to	Ornithorhynchus anatinus
>contigs-12469	2e-09	Frame=+2	XP_002192973.1	protein phosphatase, EF-hand calcium binding	PREDICTED	similar to
>contigs-12470	1e-07	Frame=+2	XP_420376.2	soluble guanylate cyclase 1 beta 3	PREDICTED	similar to	Gallus
>contigs-12471	3e-13	Frame=+2	XP_001235315.1	hypothetical protein	PREDICTED		Gallus gallus
>contigs-12476	4e-16	Frame=-1	XP_418655.2	peroxisome biogenesis disorder protein 1	PREDICTED	similar to
>contigs-12477	6e-15	Frame=+1	XP_425454.2	WW domain binding protein 11	PREDICTED	similar to	Gallus gallus
>contigs-12478	1e-73	Frame=+3	XP_419156.2	lung alpha/beta hydrolase fold protein 3	PREDICTED	similar to
>contigs-12482	1e-17	Frame=-2	NP_001015795.1	MGC108409 protein			Xenopus (Silurana) tropicalis
>contigs-12484	8e-67	Frame=+1	XP_002197944.1	U5 snRNP-associated 102 kDa protein	PREDICTED	similar to
>contigs-12490	3e-25	Frame=+2	NP_999410.1	secretory carrier-associated membrane protein 1			Sus scrofa
>contigs-12495	1e-52	Frame=-2	XP_001917275.1	glutamine-fructose-6-phosphate transaminase 1	PREDICTED		Equus
>contigs-12497	6e-06	Frame=+1	XP_002049944.1	GJ20466			Drosophila virilis
>contigs-125	8e-06	Frame=+2	XP_001367647.1	glucuronyl C5-epimerase	PREDICTED	similar to	Monodelphis
>contigs-12501	e-100	Frame=+3	XP_002192855.1	Ppfibp2 protein	PREDICTED	similar to	Taeniopygia guttata
>contigs-12502	e-117	Frame=-3	XP_413961.2	KIAA1584 protein	PREDICTED	similar to	Gallus gallus
>contigs-12504	6e-72	Frame=+3	XP_544374.2	CG14692-PA	PREDICTED	similar to	Canis familiaris
>contigs-12509	5e-18	Frame=+3	XP_002194896.1	CAP-GLY domain containing linker protein 1 isoform 1	PREDICTED
>contigs-1251	1e-11	Frame=+2	XP_001197080.1	hypothetical protein	PREDICTED		Strongylocentrotus purpuratus
>contigs-12510	3e-36	Frame=+1	NP_990458.1	xanthine dehydrogenase/oxidase			Gallus gallus
>contigs-12512	1e-73	Frame=+2	XP_002197977.1	Cytoplasmic dynein 2 heavy chain 1	PREDICTED	similar to	Taeniopygia
>contigs-12515	5e-25	Frame=+2	XP_001518060.1	Transmembrane protein 143, partial	PREDICTED	similar to
>contigs-12519	9e-08	Frame=+2	NP_001032375.1	family with sequence similarity 38, member A			Mus musculus
>contigs-12521	1e-49	Frame=+2	XP_001235364.1	decapping enzyme hDcp1b	PREDICTED	similar to	Gallus gallus
>contigs-12523	9e-56	Frame=+2	XP_419635.2	G2	PREDICTED	similar to	Gallus gallus
>contigs-12530	2e-22	Frame=+1	XP_002188133.1	myosin regulatory light chain interacting protein	PREDICTED
>contigs-12532	2e-56	Frame=+1	XP_001515270.1	structure-specific recognition protein 1	PREDICTED	similar to
>contigs-12535	4e-09	Frame=+2	NP_001100993.1	chromodomain helicase DNA binding protein 2			Rattus norvegicus
>contigs-12537	6e-17	Frame=+1	XP_001233944.1	Viral A-type inclusion protein repeat, putative	PREDICTED	similar to
>contigs-1254	4e-11	Frame=-2	XP_001514489.1	Cancer susceptibility candidate 1, partial	PREDICTED	similar to
>contigs-12541	6e-41	Frame=-3	XP_001505856.1	protein phosphatase 2 (formerly 2A),	PREDICTED	similar to
>contigs-12545	3e-74	Frame=+3	NP_062565.2	partitioning defective 3 homolog			Homo sapiens
>contigs-12546	5e-49	Frame=-2	XP_419167.2	ZNF521 protein	PREDICTED	similar to	Gallus gallus
>contigs-12550	4e-15	Frame=+2	NP_001073573.1	gastric inhibitory polypeptide			Gallus gallus
>contigs-12552	2e-06	Frame=-2	NP_990329.1	ribonuclease H1			Gallus gallus
>contigs-12559	3e-23	Frame=+3	XP_001200033.1	ORF2-encoded protein	PREDICTED	similar to	Strongylocentrotus
>contigs-12561	9e-26	Frame=-1	XP_418890.2	Nuclear transcription factor, X-box binding 1	PREDICTED	similar to
>contigs-12564	9e-08	Frame=+1	NP_001020096.1	G protein-coupled receptor 34			Rattus norvegicus
>contigs-12567	4e-22	Frame=+3	XP_728610.1	reverse transcriptase			Plasmodium yoelii yoelii str. 17XNL
>contigs-12571	2e-81	Frame=+1	NP_001076831.1	chemokine (C-X-C motif) receptor 7			Gallus gallus
>contigs-12578	8e-28	Frame=-2	XP_417978.2	Chromosome 1 open reading frame 116	PREDICTED	similar to	Gallus
>contigs-1258	3e-45	Frame=+3	XP_002194798.1	Samd9l protein	PREDICTED	similar to	Taeniopygia guttata
>contigs-12582	1e-45	Frame=+3	XP_001362593.1	RIKEN cDNA C230093N12 gene	PREDICTED	similar to	Monodelphis
>contigs-12589	9e-62	Frame=-2	XP_001376459.1	retroviral receptor	PREDICTED	similar to	Monodelphis domestica
>contigs-12590	7e-75	Frame=-1	XP_001509039.1	oxoglutarate dehydrogenase-like	PREDICTED	similar to
>contigs-12595	1e-10	Frame=-2	XP_001505864.1	Phosphopantothenoylcysteine decarboxylase	PREDICTED	similar to
>contigs-12597	2e-12	Frame=+3	XP_001927536.1	Kinesin-like protein KIF7	PREDICTED	similar to	Sus scrofa
>contigs-126	2e-57	Frame=-1	XP_001916041.1	putative binding protein 7a5	PREDICTED	similar to	Equus caballus
>contigs-12600	3e-67	Frame=-3	NP_989859.1	endophilin-A3			Gallus gallus
>contigs-12601	8e-17	Frame=+2	NP_061210.2	dermal papilla-derived protein 6 homolog			Mus musculus
>contigs-12603	4e-24	Frame=+2	NP_001026467.1	splicing factor, arginine/serine-rich 11			Gallus gallus
>contigs-12604	3e-15	Frame=+3	XP_002194076.1	Kruppel-like factor 2 (lung)	PREDICTED	similar to	Taeniopygia
>contigs-12613	6e-35	Frame=+1	XP_001105528.1	C27H2.3	PREDICTED	similar to	Macaca mulatta
>contigs-12615	3e-55	Frame=-3	XP_002195496.1	mesoderm induction early response 1	PREDICTED		Taeniopygia
>contigs-12616	2e-08	Frame=+3	XP_001377106.1	Bromodomain testis-specific protein (RING3-like	PREDICTED	similar to
>contigs-12617	4e-19	Frame=+2	XP_415437.2	LOC495941 protein	PREDICTED	similar to	Gallus gallus
>contigs-12618	5e-06	Frame=-2	XP_001187639.1	ORF2-encoded protein	PREDICTED	similar to	Strongylocentrotus
>contigs-12620	9e-56	Frame=+2	XP_002189878.1	WW and C2 domain containing 1	PREDICTED		Taeniopygia guttata
>contigs-12621	8e-72	Frame=+1	XP_002190901.1	IQ motif containing E	PREDICTED		Taeniopygia guttata
>contigs-12622	4e-32	Frame=+1	NP_001124515.1	hypothetical protein LOC100125191			Xenopus (Silurana) tropicalis
>contigs-12624	3e-15	Frame=+3	XP_001233731.1	hypothetical protein	PREDICTED		Gallus gallus
>contigs-12628	1e-41	Frame=+3	XP_416085.1	carboxypeptidase M	PREDICTED	similar to	Gallus gallus
>contigs-1263	3e-34	Frame=+1	XP_002193416.1	mannosidase, beta A, lysosomal	PREDICTED		Taeniopygia guttata
>contigs-12630	6e-12	Frame=+3	XP_001497655.2	DEAD (Asp-Glu-Ala-Asp) box polypeptide 60	PREDICTED	similar to
>contigs-12631	2e-16	Frame=+1	NP_001026298.1	vacuolar ATPase assembly integral membrane protein VMA21			Gallus
>contigs-12632	3e-56	Frame=+3	XP_001364868.1	cullin 4A	PREDICTED	similar to	Monodelphis domestica
>contigs-12633	1e-44	Frame=+2	XP_002196522.1	hypothetical protein	PREDICTED		Taeniopygia guttata
>contigs-12636	1e-27	Frame=+2	XP_002167678.1	tyrosine kinase receptor	PREDICTED	similar to	Hydra
>contigs-12638	3e-33	Frame=-1	XP_001375164.1	2-5A-dependent RNase	PREDICTED	similar to	Monodelphis domestica
>contigs-1264	2e-19	Frame=-3	NP_001164330.1	cytochrome P450 2B4			Oryctolagus cuniculus
>contigs-12644	3e-16	Frame=+3	NP_001026060.1	fatty acid binding protein 3			Gallus gallus
>contigs-12650	3e-26	Frame=+2	XP_001364779.1	adaptor-related protein complex 1, beta 1	PREDICTED	similar to
>contigs-12652	1e-62	Frame=-3	XP_001916097.1	spectrin repeat containing, nuclear envelope 2	PREDICTED		Equus
>contigs-12655	3e-60	Frame=+1	XP_002200350.1	inverted formin, FH2 and WH2 domain containing	PREDICTED
>contigs-12656	2e-28	Frame=+3	XP_421291.2	hypothetical protein	PREDICTED		Gallus gallus
>contigs-12657	e-127	Frame=+3	XP_002187692.1	TAF1 RNA polymerase II, TATA box binding protein	PREDICTED
>contigs-12658	6e-71	Frame=+3	XP_002197529.1	EEF2K protein	PREDICTED	similar to	Taeniopygia guttata
>contigs-12660	6e-88	Frame=-1	XP_001362193.1	Arsenical pump-driving ATPase	PREDICTED	similar to
>contigs-12661	2e-40	Frame=+3	XP_001512011.1	MGC81925 protein	PREDICTED	similar to	Ornithorhynchus anatinus
>contigs-12664	8e-07	Frame=+3	XP_001180133.1	reverse transcriptase-like	PREDICTED	similar to
>contigs-12668	2e-18	Frame=+1	XP_001512504.1	sushi domain containing 1	PREDICTED	similar to	Ornithorhynchus
>contigs-12673	2e-53	Frame=+3	XP_001509667.1	Aldehyde dehydrogenase 8A1	PREDICTED	similar to	Ornithorhynchus
>contigs-12675	4e-53	Frame=+1	XP_422065.2	hypothetical protein	PREDICTED		Gallus gallus
>contigs-12677	1e-63	Frame=+1	XP_001520908.1	Parp3 protein, partial	PREDICTED	similar to	Ornithorhynchus
>contigs-12678	2e-82	Frame=+3	XP_001366439.1	Bromodomain adjacent to zinc finger domain	PREDICTED	similar to
>contigs-12680	7e-54	Frame=-3	XP_414454.2	SPG protein	PREDICTED	similar to	Gallus gallus
>contigs-12685	1e-54	Frame=+1	XP_002195771.1	MGC108395 protein	PREDICTED	similar to	Taeniopygia guttata
>contigs-12689	3e-35	Frame=+3	XP_421918.2	hypothetical protein	PREDICTED		Gallus gallus
>contigs-12694	1e-32	Frame=-3	XP_429975.2	genethonin 1	PREDICTED	similar to	Gallus gallus
>contigs-12695	5e-12	Frame=+3	NP_001077151.1	CD2 (cytoplasmic tail) binding protein 2			Bos taurus
>contigs-12698	3e-56	Frame=+3	NP_001034363.1	myotubularin-related protein 2			Gallus gallus
>contigs-12699	6e-23	Frame=+3	XP_001503371.2	Sorting nexin 2	PREDICTED	similar to	Equus caballus
>contigs-12704	3e-06	Frame=-2	NP_057933.1	Pr180			Moloney murine leukemia virus
>contigs-12705	3e-34	Frame=+3	NP_001080288.1	sideroflexin 1			Xenopus laevis
>contigs-12706	3e-19	Frame=+1	XP_001508368.1	Coiled-coil domain containing 135	PREDICTED	similar to
>contigs-12711	1e-24	Frame=+3	XP_790199.2	reverse transcriptase-like, partial	PREDICTED	similar to
>contigs-12713	3e-42	Frame=+3	NP_001026756.1	zinc finger CCCH-type containing 3			Gallus gallus
>contigs-12721	1e-38	Frame=-1	XP_001367266.1	WD repeat domain 52,	PREDICTED	similar to	Monodelphis domestica
>contigs-12722	3e-18	Frame=+2	XP_002189877.1	transcription elongation regulator 1	PREDICTED		Taeniopygia
>contigs-12725	6e-17	Frame=+2	XP_001789172.1	endonuclease reverse transcriptase	PREDICTED	similar to	Bos
>contigs-12726	1e-15	Frame=-1	XP_421240.1	chromosome 14 open reading frame 10	PREDICTED	similar to	Gallus
>contigs-12728	4e-26	Frame=-3	NP_001026351.1	SWAP-70 protein			Gallus gallus
>contigs-12732	6e-23	Frame=+3	NP_033461.2	testis-specific serine/threonine-protein kinase 1			Mus musculus
>contigs-1274	1e-56	Frame=+1	NP_001106493.1	hypothetical protein LOC100127682			Xenopus (Silurana) tropicalis
>contigs-12741	2e-18	Frame=+3	XP_861341.1	CBF1 interacting corepressor isoform 2	PREDICTED	similar to
>contigs-12745	7e-08	Frame=+2	NP_003794.3	myomesin 1 isoform a			Homo sapiens
>contigs-12750	2e-23	Frame=-2	XP_001375451.1	SMG-7 homolog	PREDICTED	similar to	Monodelphis domestica
>contigs-12752	8e-31	Frame=-2	XP_001381423.1	glutathione synthetase	PREDICTED	similar to	Monodelphis
>contigs-12754	1e-34	Frame=-1	NP_001019662.2	hypothetical protein LOC507530			Bos taurus
>contigs-12755	1e-25	Frame=+3	NP_001011499.1	ribosomal protein S23			Xenopus (Silurana) tropicalis
>contigs-12759	3e-37	Frame=+2	XP_002198547.1	adiponectin receptor 1	PREDICTED		Taeniopygia guttata
>contigs-12766	5e-25	Frame=+1	XP_002196306.1	LUC7-like 2	PREDICTED		Taeniopygia guttata
>contigs-12770	3e-18	Frame=+2	NP_001120965.1	ankyrin-2 isoform 3			Homo sapiens
>contigs-12771	1e-20	Frame=-1	NP_898884.1	sodium/hydrogen exchanger 10			Homo sapiens
>contigs-12776	2e-40	Frame=+2	NP_001165936.1	teashirt zinc finger homeobox 1 a			Xenopus laevis
>contigs-12777	6e-10	Frame=+3	XP_002187726.1	cardiomyopathy associated 5	PREDICTED		Taeniopygia guttata
>contigs-1278	4e-32	Frame=-1	XP_002188005.1	EGF, latrophilin and seven transmembrane	PREDICTED	similar to
>contigs-12786	2e-15	Frame=+1	NP_001006416.1	TATA box binding protein (TBP)-associated factor, RNA polymerase I,
>contigs-12790	4e-27	Frame=+1	XP_418336.1	hypothetical protein	PREDICTED		Gallus gallus
>contigs-12791	2e-34	Frame=+2	XP_001379993.1	hypothetical protein	PREDICTED		Monodelphis domestica
>contigs-12796	5e-20	Frame=+3	XP_001374716.1	ring finger protein 17	PREDICTED	similar to	Monodelphis domestica
>contigs-12797	1e-54	Frame=+2	XP_424596.2	hypothetical protein	PREDICTED		Gallus gallus
>contigs-12798	2e-18	Frame=+1	NP_001075084.1	X-ray repair cross complementing protein 4			Bos taurus
>contigs-128	2e-95	Frame=-3	XP_538898.2	BTB/POZ domain containing protein 9	PREDICTED	similar to	Canis
>contigs-12802	2e-55	Frame=+2	XP_532424.2	Carboxypeptidase A1 precursor isoform 1	PREDICTED	similar to
>contigs-12804	3e-49	Frame=+1	XP_002194951.1	chromatin modifying protein 2B	PREDICTED		Taeniopygia guttata
>contigs-12806	1e-22	Frame=+3	NP_001027509.1	39S ribosomal protein L45, mitochondrial precursor			Xenopus
>contigs-12820	1e-43	Frame=+3	XP_425380.2	ubiquitin E3 ligase SMURF2	PREDICTED	similar to	Gallus gallus
>contigs-12822	4e-84	Frame=-2	XP_001506520.1	F-box protein 38 isoform 1	PREDICTED	similar to	Ornithorhynchus
>contigs-12823	6e-63	Frame=+1	XP_001365622.1	KDEL (Lys-Asp-Glu-Leu) containing 1	PREDICTED	similar to
>contigs-12825	7e-54	Frame=+2	XP_001498145.2	valosin	PREDICTED	similar to	Equus caballus
>contigs-12827	6e-22	Frame=+1	NP_003800.1	tumor necrosis factor (ligand) superfamily, member 12 precursor
>contigs-12832	1e-43	Frame=-2	XP_419571.1	hypothetical protein	PREDICTED		Gallus gallus
>contigs-12834	5e-14	Frame=-2	XP_001179740.1	reverse transcriptase-like protein	PREDICTED	similar to
>contigs-12838	2e-10	Frame=+1	XP_002194116.1	mitochondrial ribosomal protein L28	PREDICTED		Taeniopygia
>contigs-12850	1e-50	Frame=+3	NP_001116899.1	ring finger protein 19A			Xenopus (Silurana) tropicalis
>contigs-12854	8e-14	Frame=+3	XP_001517482.1	ZCRB1 protein	PREDICTED	similar to	Ornithorhynchus anatinus
>contigs-12856	5e-54	Frame=+3	XP_420039.1	MGC83195 protein	PREDICTED	similar to	Gallus gallus
>contigs-12859	2e-10	Frame=-1	XP_001521217.1	FIL1 epsilon	PREDICTED	similar to	Ornithorhynchus anatinus
>contigs-12865	2e-23	Frame=+2	XP_001372097.1	AT hook, DNA binding motif, containing 1	PREDICTED	similar to
>contigs-12869	3e-12	Frame=+2	XP_424485.2	epithelial protein lost in neoplasm beta	PREDICTED	similar to
>contigs-1287	1e-23	Frame=+2	XP_544379.2	hypothetical protein XP_544379	PREDICTED		Canis familiaris
>contigs-12870	5e-13	Frame=+2	XP_002156183.1	SET domain and mariner transposase fusion	PREDICTED	similar to
>contigs-12874	7e-16	Frame=+1	NP_001138790.1	kinetochore-associated protein DSN1 homolog isoform 3			Homo
>contigs-12882	2e-18	Frame=+2	XP_002191708.1	zinc finger protein 318	PREDICTED	similar to	Taeniopygia guttata
>contigs-12883	1e-29	Frame=-3	XP_001364596.1	Cell division cycle 16 homolog (S.	PREDICTED	similar to
>contigs-12884	2e-44	Frame=-1	XP_002186579.1	ATPase, aminophospholipid transporter (APLT), class I,	PREDICTED
>contigs-12888	2e-06	Frame=-2	XP_001232104.1	hypothetical protein	PREDICTED		Gallus gallus
>contigs-1289	8e-41	Frame=+1	XP_001101796.1	WW45 protein isoform 4	PREDICTED	similar to	Macaca mulatta
>contigs-12891	3e-09	Frame=+3	XP_002196841.1	pantothenate kinase 4	PREDICTED	similar to	Taeniopygia guttata
>contigs-12892	2e-07	Frame=-2	XP_001492772.2	Septin 10	PREDICTED	similar to	Equus caballus
>contigs-12895	2e-15	Frame=-1	XP_002188893.1	hypothetical protein	PREDICTED		Taeniopygia guttata
>contigs-12896	1e-20	Frame=-1	XP_001510102.1	TSR2 protein	PREDICTED	similar to	Ornithorhynchus anatinus
>contigs-12901	5e-08	Frame=-2	XP_001189914.1	reverse transcriptase-like protein	PREDICTED	similar to
>contigs-12903	3e-22	Frame=+3	XP_419679.2	Nesprin-1 (Nuclear envelope spectrin repeat	PREDICTED	similar to
>contigs-12906	9e-34	Frame=-1	XP_413723.2	alpha-kinase 3	PREDICTED	similar to	Gallus gallus
>contigs-12907	9e-61	Frame=-1	XP_001515630.1	macrophin 1	PREDICTED	similar to	Ornithorhynchus anatinus
>contigs-1291	2e-42	Frame=+1	XP_596806.2	Protocadherin beta 8 precursor (PCDH-beta8)	PREDICTED	similar to
>contigs-12914	9e-19	Frame=+3	NP_001026130.1	jmjC domain-containing protein 4			Gallus gallus
>contigs-12916	3e-43	Frame=-3	NP_062770.1	heterogeneous nuclear ribonucleoprotein Q isoform 2			Mus musculus
>contigs-12918	3e-09	Frame=+3	NP_001029995.1	XPG-complementing protein			Gallus gallus
>contigs-1292	5e-19	Frame=+1	XP_427934.2	WINS1 protein with Drosophila Lines (Lin)	PREDICTED	similar to
>contigs-12920	2e-08	Frame=+1	NP_001072379.1	tubulin folding cofactor D			Xenopus (Silurana) tropicalis
>contigs-12924	2e-08	Frame=-2	XP_001190298.1	reverse transcriptase-like protein, partial	PREDICTED	similar to
>contigs-1293	6e-58	Frame=+2	XP_001506045.1	HECT domain and ankyrin repeat containing, E3	PREDICTED	similar to
>contigs-12937	2e-51	Frame=-2	XP_001231944.1	hypothetical protein	PREDICTED		Gallus gallus
>contigs-12939	1e-62	Frame=+3	XP_002194764.1	dystonin isoform 1	PREDICTED		Taeniopygia guttata
>contigs-12943	2e-06	Frame=+3	XP_001501421.2	Transcription elongation factor B polypeptide	PREDICTED	similar to
>contigs-12949	2e-50	Frame=-2	NP_001026506.1	chromosome 10 open reading frame 83			Gallus gallus
>contigs-1295	3e-08	Frame=+2	XP_419145.2	elastin microfibril interfacer 2	PREDICTED	similar to	Gallus
>contigs-12954	1e-48	Frame=-3	XP_001335910.1	Intelectin-1a precursor (Intestinal	PREDICTED	similar to
>contigs-12959	4e-34	Frame=-2	NP_990138.1	endothelial PAS domain protein 1			Gallus gallus
>contigs-12960	2e-88	Frame=+2	NP_996835.1	DNA (cytosine-5)-methyltransferase 1			Gallus gallus
>contigs-12963	4e-12	Frame=+1	XP_001507139.1	hypothetical protein	PREDICTED		Ornithorhynchus anatinus
>contigs-12966	3e-08	Frame=+1	XP_001915117.1	Retinoblastoma-binding protein 8 (RBBP-8)	PREDICTED	similar to
>contigs-12968	2e-36	Frame=-1	NP_001089939.1	hypothetical protein LOC735008			Xenopus laevis
>contigs-12976	1e-08	Frame=+2	XP_002200542.1	HECT domain containing 1	PREDICTED		Taeniopygia guttata
>contigs-12979	4e-44	Frame=+2	NP_001006528.1	aspartyl-tRNA synthetase			Gallus gallus
>contigs-12983	2e-63	Frame=+2	XP_002369872.1	ribosomal protein L5, putative			Toxoplasma gondii ME49
>contigs-12984	5e-76	Frame=-1	XP_001508606.1	myelin transcription factor 1	PREDICTED	similar to	Ornithorhynchus
>contigs-12986	5e-77	Frame=+1	XP_002192685.1	calcium channel, voltage-dependent, L type, alpha 1D	PREDICTED
>contigs-12987	4e-31	Frame=+1	XP_417321.2	alpha2,3-sialyltransferase	PREDICTED	similar to	Gallus gallus
>contigs-12992	3e-08	Frame=+1	XP_001508769.1	Chromosome 1 open reading frame 116	PREDICTED	similar to
>contigs-12995	5e-85	Frame=-3	NP_001087172.1	MGC83638 protein			Xenopus laevis
>contigs-12996	1e-29	Frame=-2	XP_001917682.1	Zinc finger protein 658, partial	PREDICTED	similar to	Equus
>contigs-12999	4e-16	Frame=-3	XP_691568.3	F57G4.9	PREDICTED	similar to	Danio rerio
>contigs-13	e-143	Frame=-1	NP_001158794.1	Band 4.1-like protein 4			Salmo salar
>contigs-1300	5e-59	Frame=+3	XP_001370724.1	PHD finger protein 20-like 1	PREDICTED	similar to	Monodelphis
>contigs-1301	6e-18	Frame=-2	XP_421690.2	Dual specificity phosphatase 11 (RNA/RNP	PREDICTED	similar to
>contigs-13011	2e-59	Frame=-3	XP_001233579.1	hypothetical protein	PREDICTED		Gallus gallus
>contigs-13013	1e-78	Frame=+2	XP_001490630.2	LOC533137 protein	PREDICTED	similar to	Equus caballus
>contigs-13017	3e-17	Frame=+1	XP_546579.2	Asialoglycoprotein receptor 1 (ASGPR 1)	PREDICTED	similar to
>contigs-13018	4e-15	Frame=-1	XP_002608919.1	hypothetical protein BRAFLDRAFT_85516			Branchiostoma floridae
>contigs-13022	5e-31	Frame=+1	XP_414421.2	hypothetical protein	PREDICTED		Gallus gallus
>contigs-13023	3e-33	Frame=+3	XP_002193644.1	solute carrier family 39 (zinc transporter),	PREDICTED	similar to
>contigs-13026	2e-73	Frame=-1	XP_002196217.1	propionyl Coenzyme A carboxylase, alpha polypeptide	PREDICTED
>contigs-13031	4e-17	Frame=-1	NP_033176.2	selenium-binding protein 1			Mus musculus
>contigs-13032	5e-54	Frame=+3	XP_001231269.1	Chain A, Mouse Thiamin Pyrophosphokinase	PREDICTED	similar to
>contigs-13035	3e-13	Frame=+3	XP_001494110.1	mCG7602 isoform 1	PREDICTED	similar to	Equus caballus
>contigs-13037	2e-75	Frame=+1	XP_002187789.1	Hexosaminidase domain-containing protein	PREDICTED	similar to
>contigs-13046	3e-40	Frame=-3	NP_001093799.1	lamin B receptor			Bos taurus
>contigs-13048	7e-07	Frame=-2	XP_001519837.1	Kinase insert domain receptor	PREDICTED	similar to
>contigs-13054	1e-77	Frame=-3	XP_002198662.1	copine IV	PREDICTED		Taeniopygia guttata
>contigs-13058	2e-53	Frame=+2	XP_420112.2	N-acetyltransferase 9 isoform 2	PREDICTED	similar to	Gallus
>contigs-13065	2e-36	Frame=-3	XP_001362145.1	carcinoma associated protein HOJ-1	PREDICTED	similar to
>contigs-13077	2e-25	Frame=-2	NP_115597.3	chromodomain-helicase-DNA-binding protein 6			Homo sapiens
>contigs-13082	1e-07	Frame=+2	XP_002197006.1	septin 3	PREDICTED		Taeniopygia guttata
>contigs-13084	6e-36	Frame=+2	XP_519560.2	hypothetical protein	PREDICTED		Pan troglodytes
>contigs-13085	2e-20	Frame=-2	XP_419954.2	Rho-associated kinase	PREDICTED	similar to	Gallus gallus
>contigs-13092	e-109	Frame=+2	XP_419907.2	Leucine rich repeat containing 1	PREDICTED	similar to	Gallus
>contigs-131	e-155	Frame=+2	XP_002195834.1	Wolf-Hirschhorn syndrome candidate 1	PREDICTED		Taeniopygia guttata
>contigs-13107	2e-64	Frame=-1	XP_001089625.1	CDC16 homolog isoform 3	PREDICTED		Macaca mulatta
>contigs-13110	6e-58	Frame=+2	NP_647461.3	myosin light chain kinase, smooth muscle			Mus musculus
>contigs-13111	8e-23	Frame=+3	NP_001153441.1	epidermal growth factor receptor substrate 15 isoform B			Homo
>contigs-13121	3e-30	Frame=+2	XP_002191544.1	WD repeat domain 33	PREDICTED	similar to	Taeniopygia guttata
>contigs-13123	1e-27	Frame=+3	NP_990027.1	fibroblast growth factor 10			Gallus gallus
>contigs-13124	7e-09	Frame=-3	XP_001375471.1	ATP-binding cassette, sub-family F (GCN20),	PREDICTED	similar to
>contigs-13125	e-129	Frame=-2	XP_001232275.1	KIAA0587 protein isoform 1	PREDICTED	similar to	Gallus gallus
>contigs-13130	1e-50	Frame=+3	XP_001362957.1	Shwachman-Bodian-Diamond syndrome	PREDICTED	similar to
>contigs-13135	4e-36	Frame=-2	NP_001091009.1	dystroglycan			Gallus gallus
>contigs-13136	2e-28	Frame=-1	XP_002188452.1	Spermatogenesis-associated protein 5, partial	PREDICTED	similar to
>contigs-13138	2e-59	Frame=+1	XP_002200630.1	Zinc finger and BTB domain-containing protein	PREDICTED	similar to
>contigs-13140	3e-70	Frame=+3	NP_990372.1	2'-5'-oligoadenylate synthetase-like			Gallus gallus
>contigs-13143	1e-27	Frame=+1	NP_001138600.2	adenylate kinase domain containing 1 isoform 1			Homo sapiens
>contigs-13145	3e-10	Frame=+3	XP_001511311.1	structural maintenance of chromosomes 1B	PREDICTED	similar to
>contigs-1315	2e-50	Frame=+1	XP_001380148.1	Zinc finger protein 420	PREDICTED	similar to	Monodelphis
>contigs-13152	3e-10	Frame=+3	NP_001026380.1	cyclin K			Gallus gallus
>contigs-13154	5e-93	Frame=+2	NP_032107.1	beta-1,4 N-acetylgalactosaminyltransferase 2			Mus musculus
>contigs-13167	2e-11	Frame=+2	XP_002196720.1	KIAA1841	PREDICTED		Taeniopygia guttata
>contigs-13170	2e-22	Frame=+1	XP_226205.4	hypothetical protein	PREDICTED		Rattus norvegicus
>contigs-13174	3e-30	Frame=+1	XP_002193573.1	PALM	PREDICTED	similar to	Taeniopygia guttata
>contigs-1318	6e-25	Frame=+2	XP_001508130.1	archaemetzincins-2, isoform 1	PREDICTED	similar to
>contigs-13192	3e-36	Frame=-2	XP_002193006.1	Fas (TNFRSF6) associated factor 1	PREDICTED		Taeniopygia guttata
>contigs-13194	5e-16	Frame=-1	XP_002194772.1	polycystic kidney disease 1-like 2	PREDICTED	similar to	Taeniopygia
>contigs-13196	3e-31	Frame=+3	XP_421350.2	hypothetical protein	PREDICTED		Gallus gallus
>contigs-1320	2e-97	Frame=+1	XP_001363467.1	GCN1 general control of amino-acid synthesis	PREDICTED	similar to
>contigs-13208	2e-06	Frame=-1	XP_002603524.1	hypothetical protein BRAFLDRAFT_220166			Branchiostoma floridae
>contigs-13210	4e-11	Frame=-2	XP_001084890.1	hypothetical protein isoform 2	PREDICTED		Macaca mulatta
>contigs-13215	8e-06	Frame=+1	XP_001377400.1	interleukin-15	PREDICTED	similar to	Monodelphis domestica
>contigs-13217	1e-09	Frame=+1	NP_001009543.1	protein slowmo homolog 2			Rattus norvegicus
>contigs-13220	2e-70	Frame=-3	XP_001509472.1	none	PREDICTED	similar to
>contigs-13222	1e-14	Frame=+3	XP_002198478.1	zinc finger, DHHC-type containing 14 isoform 2	PREDICTED
>contigs-13225	6e-23	Frame=+1	XP_415120.2	M-phase phosphoprotein 9	PREDICTED	similar to	Gallus gallus
>contigs-13229	6e-25	Frame=-3	XP_001370344.1	solute carrier family 12, member 6 isoform 3	PREDICTED	similar to
>contigs-13235	2e-15	Frame=+3	XP_001500935.1	sperm associated antigen 17	PREDICTED		Equus caballus
>contigs-13242	5e-35	Frame=-2	XP_001513708.1	hypothetical protein	PREDICTED		Ornithorhynchus anatinus
>contigs-13244	e-125	Frame=-1	NP_989672.1	tankyrase, TRF1-interacting ankyrin-related ADP-ribose polymerase 2
>contigs-13246	7e-20	Frame=+2	XP_418856.2	trans-Golgi p230	PREDICTED	similar to	Gallus gallus
>contigs-13251	5e-55	Frame=+1	XP_425052.2	hypothetical protein	PREDICTED		Gallus gallus
>contigs-13257	4e-07	Frame=+1	XP_421075.2	CD59 protein	PREDICTED	similar to	Gallus gallus
>contigs-13260	5e-06	Frame=-1	XP_001521867.1	ORF-2, putative RT	PREDICTED	similar to	Ornithorhynchus anatinus
>contigs-13262	2e-10	Frame=+2	XP_002187691.1	heart and neural crest derivatives expressed 2	PREDICTED
>contigs-13267	3e-15	Frame=+3	XP_002194073.1	zinc finger and BTB domain containing 8	PREDICTED	similar to
>contigs-13268	3e-46	Frame=+2	XP_544242.2	mannose receptor, C type 1-like 1	PREDICTED	similar to	Canis
>contigs-13272	2e-12	Frame=+2	NP_001026205.1	brain glycogen phosphorylase			Gallus gallus
>contigs-13274	9e-08	Frame=-1	XP_419507.2	zinc finger protein 318	PREDICTED	similar to	Gallus gallus
>contigs-1328	1e-15	Frame=-1	XP_002194750.1	giant axonal neuropathy	PREDICTED	similar to	Taeniopygia guttata
>contigs-13282	1e-32	Frame=-3	XP_002196319.1	transmembrane and tetratricopeptide repeat containing 3	PREDICTED
>contigs-13283	5e-50	Frame=-3	XP_001231526.1	hypothetical protein	PREDICTED		Gallus gallus
>contigs-13286	3e-16	Frame=-3	XP_001374061.1	F-box and WD-40 domain protein 10	PREDICTED	similar to
>contigs-13289	3e-66	Frame=-1	XP_002188372.1	putative PDZ domain containing 11	PREDICTED		Taeniopygia guttata
>contigs-1329	1e-40	Frame=-2	XP_002190307.1	hypothetical protein	PREDICTED		Taeniopygia guttata
>contigs-13295	1e-10	Frame=-1	XP_001510240.1	plasma membrane calcium ATPase 3 isoform 4	PREDICTED	similar to
>contigs-13298	4e-45	Frame=+1	NP_001103483.1	transmembrane and TPR repeat-containing protein 3 isoform 1			Mus
>contigs-13304	3e-25	Frame=+2	XP_002196863.1	short chain dehydrogenase/reductase family 42E, member 1	PREDICTED
>contigs-13305	1e-09	Frame=+1	XP_002195188.1	colon cancer-associated protein Mic1, partial	PREDICTED	similar to
>contigs-13306	7e-42	Frame=+1	XP_002191460.1	unc-84 homolog A (C. elegans)	PREDICTED	similar to	Taeniopygia
>contigs-13313	7e-10	Frame=-3	NP_776421.1	brevican core protein precursor			Bos taurus
>contigs-13315	5e-29	Frame=+3	XP_002191820.1	Cbp/p300-interacting transactivator, with Glu/Asp-rich	PREDICTED
>contigs-13328	2e-07	Frame=+3	XP_507656.2	UPF2 regulator of nonsense transcripts homolog	PREDICTED		Pan
>contigs-13330	1e-30	Frame=+2	XP_002197269.1	CEPU-1	PREDICTED	similar to	Taeniopygia guttata
>contigs-13331	1e-63	Frame=+1	XP_001492175.2	bromodomain and WD repeat domain containing 1	PREDICTED	similar to
>contigs-13337	2e-54	Frame=-2	XP_425624.2	hypothetical protein	PREDICTED		Gallus gallus
>contigs-1334	2e-37	Frame=+1	XP_853684.1	hypothetical protein XP_848591	PREDICTED		Canis familiaris
>contigs-13340	5e-33	Frame=-2	NP_001161479.1	centrosomal protein 63			Gallus gallus
>contigs-13341	4e-19	Frame=+2	NP_001007431.1	hypothetical protein LOC492789			Danio rerio
>contigs-13344	6e-18	Frame=-1	XP_002196504.1	maguin	PREDICTED	similar to	Taeniopygia guttata
>contigs-1335	3e-40	Frame=+1	NP_112557.2	cell division protein kinase 13 isoform 2			Homo sapiens
>contigs-13351	1e-26	Frame=-2	NP_001008372.1	succinate dehydrogenase assembly factor 2, mitochondrial precursor
>contigs-13356	e-137	Frame=-3	NP_034994.2	myosin-Va			Mus musculus
>contigs-1336	2e-27	Frame=-1	XP_421072.2	transmembrane protein 16A	PREDICTED	similar to	Gallus gallus
>contigs-13364	6e-49	Frame=-2	XP_001509157.1	breast cancer putative transcription factor	PREDICTED	similar to
>contigs-13365	5e-20	Frame=-3	XP_001494453.2	NLR family, pyrin domain containing 12	PREDICTED		Equus caballus
>contigs-13366	1e-33	Frame=+1	XP_001508407.1	Histone deacetylase 11	PREDICTED	similar to	Ornithorhynchus
>contigs-1337	6e-17	Frame=-3	XP_002191619.1	von Willebrand factor C domain containing 2	PREDICTED		Taeniopygia
>contigs-13370	1e-06	Frame=-2	XP_001233731.1	hypothetical protein	PREDICTED		Gallus gallus
>contigs-13373	2e-13	Frame=+3	NP_001072662.1	formin-binding protein 1			Xenopus (Silurana) tropicalis
>contigs-13374	1e-19	Frame=+3	XP_862489.1	rap2 interacting protein x isoform 5	PREDICTED	similar to	Canis
>contigs-13376	8e-34	Frame=-2	XP_001368536.1	Family with sequence similarity 125, member A	PREDICTED	similar to
>contigs-13377	3e-17	Frame=+3	XP_002114320.1	hypothetical protein TRIADDRAFT_58010			Trichoplax adhaerens
>contigs-13378	2e-35	Frame=+3	XP_416481.2	KIAA1238 protein	PREDICTED	similar to	Gallus gallus
>contigs-13379	1e-18	Frame=+3	XP_418989.1	hypothetical protein	PREDICTED		Gallus gallus
>contigs-13380	6e-33	Frame=-2	NP_001085184.1	FAD synthetase			Xenopus laevis
>contigs-13383	2e-06	Frame=+2	XP_001235547.1	hypothetical protein	PREDICTED		Gallus gallus
>contigs-13385	e-108	Frame=+2	NP_001025933.2	thioredoxin reductase 1			Gallus gallus
>contigs-13394	3e-13	Frame=+2	NP_001120168.1	hypothetical protein LOC100145208			Xenopus (Silurana) tropicalis
>contigs-13395	3e-08	Frame=-3	XP_852673.1	LINE-1 reverse transcriptase homolog	PREDICTED	similar to	Canis
>contigs-13398	8e-12	Frame=+2	NP_689594.4	xin actin-binding repeat containing 2 isoform 1			Homo sapiens
>contigs-134	8e-69	Frame=+2	NP_071967.2	caspase-2 precursor			Rattus norvegicus
>contigs-1340	5e-13	Frame=+2	NP_647994.1	CG13287			Drosophila melanogaster
>contigs-13405	7e-17	Frame=-1	XP_535744.2	hypothetical protein XP_535744	PREDICTED		Canis familiaris
>contigs-13408	3e-25	Frame=+2	XP_002194274.1	2010300C02Rik protein	PREDICTED	similar to	Taeniopygia guttata
>contigs-13410	2e-32	Frame=+1	XP_001108617.1	programmed cell death 7	PREDICTED	similar to	Macaca mulatta
>contigs-13412	2e-45	Frame=+2	XP_001362712.1	Bardet-Biedl syndrome 7	PREDICTED	similar to	Monodelphis
>contigs-13414	2e-34	Frame=+2	XP_002194889.1	talin 2	PREDICTED		Taeniopygia guttata
>contigs-13423	5e-56	Frame=+2	XP_851976.1	natural killer-tumor recognition sequence	PREDICTED	similar to
>contigs-13426	3e-25	Frame=+3	XP_001379720.1	SRY (sex determining region Y)-box 30	PREDICTED	similar to
>contigs-13428	1e-48	Frame=+3	XP_420309.2	angiomotin p130	PREDICTED	similar to	Gallus gallus
>contigs-13432	8e-06	Frame=+3	NP_446152.1	CC chemokine CCL28			Rattus norvegicus
>contigs-13434	6e-14	Frame=+2	XP_002195010.1	transcription factor IIIB 150	PREDICTED	similar to	Taeniopygia
>contigs-13435	1e-18	Frame=-1	XP_850958.1	hypothetical protein XP_845865	PREDICTED		Canis familiaris
>contigs-13439	3e-24	Frame=-1	XP_001518219.1	LENG4 protein, partial	PREDICTED	similar to	Ornithorhynchus
>contigs-13443	2e-33	Frame=-3	XP_418128.2	neighbor of BRCA1 gene 1	PREDICTED	similar to	Gallus gallus
>contigs-13445	3e-34	Frame=+1	XP_001514344.1	RIKEN cDNA 3110050K21	PREDICTED	similar to	Ornithorhynchus
>contigs-13446	4e-22	Frame=-2	XP_001493903.1	testis expressed sequence 15	PREDICTED	similar to	Equus caballus
>contigs-13448	1e-48	Frame=+2	XP_002186969.1	LOC779495 protein	PREDICTED	similar to	Taeniopygia guttata
>contigs-13450	7e-42	Frame=-3	XP_421253.1	hypothetical protein	PREDICTED		Gallus gallus
>contigs-13456	1e-22	Frame=-2	XP_001231939.1	hypothetical protein	PREDICTED		Gallus gallus
>contigs-1346	1e-71	Frame=+2	NP_001011071.1	mitogen-activated protein kinase organizer 1			Xenopus (Silurana)
>contigs-13460	8e-17	Frame=-1	XP_002199433.1	nuclear factor (erythroid-derived 2)-like 2	PREDICTED		Taeniopygia
>contigs-13462	3e-22	Frame=+3	XP_856379.1	protein phosphatase 1, regulatory subunit 10	PREDICTED	similar to
>contigs-13465	2e-45	Frame=-2	NP_989248.1	protein phosphatase 2, regulatory subunit B, gamma isoform			Xenopus
>contigs-1347	1e-06	Frame=-2	XP_001185059.1	reverse transcriptase-like protein	PREDICTED	similar to
>contigs-13471	4e-76	Frame=+3	XP_002191650.1	RAS guanyl releasing protein 3 (calcium and	PREDICTED
>contigs-13475	2e-28	Frame=+2	XP_001141774.1	oxysterol-binding protein-like protein 9 isoform 4	PREDICTED		Pan
>contigs-13476	8e-80	Frame=+1	XP_002189064.1	protein tyrosine phosphatase, receptor type, U	PREDICTED
>contigs-13478	1e-81	Frame=-2	XP_419616.2	MGC80025 protein	PREDICTED	similar to	Gallus gallus
>contigs-13479	8e-25	Frame=+3	XP_002190891.1	collagen, type VI, alpha 2	PREDICTED		Taeniopygia guttata
>contigs-13491	5e-25	Frame=+1	XP_001520996.1	MGC52939 protein	PREDICTED	similar to	Ornithorhynchus anatinus
>contigs-13498	1e-08	Frame=+1	NP_001088155.1	DNA-directed RNA polymerases I and III subunit RPAC2			Xenopus
>contigs-13499	1e-15	Frame=+3	XP_002198587.1	hypothetical protein, partial	PREDICTED		Taeniopygia guttata
>contigs-135	2e-63	Frame=+3	NP_001091146.1	hypothetical protein LOC100036899			Xenopus laevis
>contigs-13503	2e-79	Frame=+2	NP_001034364.1	sodium/hydrogen exchanger 8			Gallus gallus
>contigs-13504	3e-21	Frame=+1	XP_413830.2	KIAA0055	PREDICTED	similar to	Gallus gallus
>contigs-13506	5e-09	Frame=+3	XP_001788886.1	endonuclease reverse transcriptase	PREDICTED	similar to	Bos
>contigs-13508	5e-18	Frame=-1	XP_001346113.1	hypothetical protein	PREDICTED		Danio rerio
>contigs-13511	8e-21	Frame=+2	NP_001107784.1	shootin-1 isoform 1			Mus musculus
>contigs-13513	4e-32	Frame=+1	NP_001038250.1	TAF1 RNA polymerase II, TATA box binding protein (TBP)-associated
>contigs-13515	3e-66	Frame=+3	XP_001090341.1	WD repeat domain 19	PREDICTED	similar to	Macaca mulatta
>contigs-13521	3e-14	Frame=-2	XP_001346113.1	hypothetical protein	PREDICTED		Danio rerio
>contigs-13532	1e-57	Frame=+1	NP_032947.1	DNA primase small subunit			Mus musculus
>contigs-13535	4e-74	Frame=+3	XP_002196905.1	putative growth factor receptor-bound protein 2	PREDICTED
>contigs-13539	1e-57	Frame=+2	XP_002197759.1	chromodomain helicase DNA binding protein 2	PREDICTED		Taeniopygia
>contigs-13540	3e-18	Frame=+2	XP_001372077.1	Solute carrier family 9 (sodium/hydrogen	PREDICTED	similar to
>contigs-13544	4e-17	Frame=+2	XP_002194511.1	RasGEF domain family, member 1A	PREDICTED		Taeniopygia guttata
>contigs-1355	4e-24	Frame=+2	XP_002187434.1	rCG25584	PREDICTED	similar to	Taeniopygia guttata
>contigs-13550	5e-07	Frame=+2	XP_863703.1	calcium/calmodulin-dependent protein kinase	PREDICTED	similar to
>contigs-13552	8e-14	Frame=+2	XP_001233731.1	hypothetical protein	PREDICTED		Gallus gallus
>contigs-13555	6e-10	Frame=+2	XP_001490924.1	RNA binding motif protein 43	PREDICTED	similar to	Equus caballus
>contigs-13559	1e-15	Frame=+1	XP_002188798.1	programmed cell death 2-like	PREDICTED		Taeniopygia guttata
>contigs-1356	2e-13	Frame=+2	XP_001346113.1	hypothetical protein	PREDICTED		Danio rerio
>contigs-13560	2e-08	Frame=+2	XP_001368911.1	N-acetyltransferase 11	PREDICTED	similar to	Monodelphis
>contigs-13562	8e-75	Frame=-2	XP_001381058.1	hypothetical protein	PREDICTED		Monodelphis domestica
>contigs-13563	7e-23	Frame=+2	XP_002197830.1	tumor necrosis factor (ligand) superfamily, member 10	PREDICTED
>contigs-13573	2e-06	Frame=+1	XP_001086071.1	neuregulin 1 isoform HRG-alpha isoform 3	PREDICTED	similar to
>contigs-13574	1e-30	Frame=-3	XP_001100435.1	nesprin 1 longest	PREDICTED	similar to	Macaca mulatta
>contigs-13578	2e-39	Frame=-1	XP_001231600.1	cadherin-related neuronal receptor c01	PREDICTED	similar to
>contigs-13583	8e-07	Frame=-2	NP_001121169.2	ataxin-3 isoform e			Homo sapiens
>contigs-13584	3e-28	Frame=-2	XP_001917584.1	titin	PREDICTED	similar to	Equus caballus
>contigs-13588	1e-13	Frame=+2	XP_422374.2	Spermatogenesis associated 1	PREDICTED	similar to	Gallus gallus
>contigs-13590	7e-48	Frame=-3	XP_001346113.1	hypothetical protein	PREDICTED		Danio rerio
>contigs-13597	1e-09	Frame=+3	XP_001234408.1	hypothetical protein	PREDICTED		Gallus gallus
>contigs-13598	2e-35	Frame=+1	XP_420348.2	TIGIRR-1	PREDICTED	similar to	Gallus gallus
>contigs-13599	1e-51	Frame=-2	XP_002189080.1	hypothetical protein	PREDICTED		Taeniopygia guttata
>contigs-136	2e-31	Frame=-1	NP_001026736.1	hypothetical protein LOC429115			Gallus gallus
>contigs-1360	1e-29	Frame=+1	XP_002193679.1	hCG38312	PREDICTED	similar to	Taeniopygia guttata
>contigs-13600	8e-54	Frame=+2	XP_002199305.1	Mitogen-activated protein kinase kinase	PREDICTED	similar to
>contigs-13601	5e-25	Frame=+1	XP_002192259.1	myosin heavy chain 6	PREDICTED	similar to	Taeniopygia guttata
>contigs-13607	2e-09	Frame=-3	XP_002196146.1	hypothetical protein	PREDICTED		Taeniopygia guttata
>contigs-13613	3e-52	Frame=-3	XP_001369066.1	Fat4	PREDICTED	similar to	Monodelphis domestica
>contigs-13615	3e-34	Frame=-3	NP_990041.1	DNA repair and recombination protein RAD54B			Gallus gallus
>contigs-1362	1e-50	Frame=+1	NP_001164069.1	roundabout 3			Xenopus laevis
>contigs-13621	2e-36	Frame=-1	XP_001507339.1	Epidermal growth factor receptor precursor	PREDICTED	similar to
>contigs-13626	5e-10	Frame=+2	XP_541263.2	ATP/GTP binding protein 1	PREDICTED	similar to	Canis familiaris
>contigs-13627	2e-31	Frame=+3	XP_700169.3	C18B2.5a	PREDICTED	similar to	Danio rerio
>contigs-13630	1e-15	Frame=+1	XP_002188344.1	hypothetical protein	PREDICTED		Taeniopygia guttata
>contigs-13634	8e-06	Frame=+2	XP_002431382.1	conserved hypothetical protein			Pediculus humanus corporis
>contigs-13637	3e-26	Frame=+1	XP_001511798.1	Gpr65 protein	PREDICTED	similar to	Ornithorhynchus anatinus
>contigs-13640	2e-06	Frame=+2	XP_001235071.1	immunoglobulin-like receptor CHIR-B5, partial	PREDICTED	similar to
>contigs-13645	2e-12	Frame=-1	NP_001028149.1	DNA photolyase			Monodelphis domestica
>contigs-13654	2e-41	Frame=+2	XP_002192843.1	PHD finger protein 20	PREDICTED	similar to	Taeniopygia guttata
>contigs-13662	4e-69	Frame=+3	NP_001035089.1	myeloid/lymphoid or mixed-lineage leukemia (trithorax homolog,
>contigs-13667	3e-22	Frame=+2	XP_001367144.1	signal sequence receptor, beta	PREDICTED	similar to	Monodelphis
>contigs-1367	8e-53	Frame=+2	XP_001500238.1	RAD1 homolog	PREDICTED	similar to	Equus caballus
>contigs-13670	9e-34	Frame=-2	XP_002188401.1	lipase, family member M	PREDICTED	similar to	Taeniopygia guttata
>contigs-13674	6e-30	Frame=+1	XP_001370239.1	hCG31740,	PREDICTED	similar to	Monodelphis domestica
>contigs-13676	6e-45	Frame=+2	XP_001493065.2	MGC151657 protein	PREDICTED	similar to	Equus caballus
>contigs-13677	2e-28	Frame=+3	XP_002189822.1	hypothetical protein	PREDICTED		Taeniopygia guttata
>contigs-13678	3e-31	Frame=+3	XP_002196253.1	KIAA0868 protein	PREDICTED	similar to	Taeniopygia guttata
>contigs-13680	3e-09	Frame=+2	XP_001498348.1	golgi reassembly stacking protein 2	PREDICTED	similar to	Equus
>contigs-13682	2e-18	Frame=+1	XP_001234116.1	titin isoform N2-A	PREDICTED	similar to	Gallus gallus
>contigs-13684	4e-39	Frame=+1	XP_002187898.1	dopey family member 1	PREDICTED		Taeniopygia guttata
>contigs-13686	2e-08	Frame=-1	XP_001179740.1	reverse transcriptase-like protein	PREDICTED	similar to
>contigs-1369	9e-09	Frame=-3	XP_859786.1	Dedicator of cytokinesis protein 9 (Cdc42	PREDICTED	similar to
>contigs-13693	2e-11	Frame=+2	XP_852359.1	coiled-coil domain containing 25	PREDICTED	similar to	Canis
>contigs-13695	4e-08	Frame=+1	XP_002198375.1	F-box and WD repeat domain containing 7	PREDICTED		Taeniopygia
>contigs-13697	1e-10	Frame=+2	XP_873075.1	microseminoprotein, beta-	PREDICTED		Bos taurus
>contigs-13703	3e-52	Frame=-1	NP_998738.1	cysteine protease ATG4B			Gallus gallus
>contigs-13709	6e-57	Frame=-1	XP_002196837.1	solute carrier family 30 (zinc transporter),	PREDICTED	similar to
>contigs-13712	5e-61	Frame=+2	XP_002188804.1	Ubiquitin-conjugating enzyme E2 O	PREDICTED	similar to
>contigs-13713	4e-57	Frame=+2	XP_001371938.1	putative membrane protein	PREDICTED	similar to	Monodelphis
>contigs-13718	3e-06	Frame=+1	XP_001623342.1	predicted protein			Nematostella vectensis
>contigs-13723	3e-54	Frame=-2	XP_001366714.1	enhancer of polycomb isoform 2	PREDICTED	similar to	Monodelphis
>contigs-13724	3e-15	Frame=+1	XP_001090273.1	ankyrin repeat domain 32	PREDICTED	similar to	Macaca mulatta
>contigs-13725	7e-53	Frame=+2	XP_419902.2	collagen XXI	PREDICTED	similar to	Gallus gallus
>contigs-13726	1e-21	Frame=+3	XP_001189914.1	reverse transcriptase-like protein	PREDICTED	similar to
>contigs-13736	9e-34	Frame=+3	XP_001110330.1	THUMP domain containing 2	PREDICTED	similar to	Macaca mulatta
>contigs-13741	2e-66	Frame=-3	NP_989503.1	limb region 1 protein homolog			Gallus gallus
>contigs-13745	1e-23	Frame=+3	NP_001026265.1	UBX domain containing 4			Gallus gallus
>contigs-13753	7e-15	Frame=+2	XP_424480.1	Transmembrane protease, serine 12	PREDICTED	similar to	Gallus
>contigs-13756	1e-38	Frame=-2	NP_001129150.1	ankyrin repeat domain 27 (VPS9 domain)			Gallus gallus
>contigs-13757	2e-63	Frame=-1	NP_001080813.1	protein phosphatase 3, catalytic subunit, alpha isoform			Xenopus
>contigs-13767	3e-44	Frame=-3	XP_001516170.1	SHQ1 homolog (S. cerevisiae)	PREDICTED	similar to	Ornithorhynchus
>contigs-13768	7e-39	Frame=+3	XP_426440.2	chromatin remodeling factor WCRF180	PREDICTED	similar to	Gallus
>contigs-13769	3e-30	Frame=-1	XP_001376286.1	hypothetical protein	PREDICTED		Monodelphis domestica
>contigs-13770	1e-16	Frame=+2	XP_425012.2	delangin	PREDICTED	similar to	Gallus gallus
>contigs-13772	4e-96	Frame=+1	XP_519331.2	cortactin binding protein 2	PREDICTED		Pan troglodytes
>contigs-13780	3e-21	Frame=-3	XP_001507969.1	tumor necrosis factor, alpha-induced protein	PREDICTED	similar to
>contigs-13781	8e-09	Frame=+1	XP_537969.2	SYAP1 protein	PREDICTED	similar to	Canis familiaris
>contigs-13786	1e-42	Frame=-1	NP_001034403.1	folliculin-interacting protein 1			Gallus gallus
>contigs-13788	4e-09	Frame=+3	XP_601857.4	Cation channel sperm-associated protein 1	PREDICTED	similar to
>contigs-13793	3e-36	Frame=-1	XP_002199065.1	spectrin, beta, non-erythrocytic 5	PREDICTED	similar to	Taeniopygia
>contigs-13794	1e-61	Frame=+1	XP_418654.1	1-aminocyclopropane-1-carboxylate synthase	PREDICTED	similar to
>contigs-13796	2e-39	Frame=+2	NP_620128.1	solute carrier family 25 member 46			Homo sapiens
>contigs-13798	8e-28	Frame=+2	XP_002188072.1	membrane-associated ring finger (C3HC4) 7	PREDICTED	similar to
>contigs-1380	1e-44	Frame=+2	XP_002188342.1	FAD synthetase	PREDICTED	similar to	Taeniopygia guttata
>contigs-13804	3e-43	Frame=-2	XP_001371177.1	annexin A9	PREDICTED	similar to	Monodelphis domestica
>contigs-13807	5e-07	Frame=-3	NP_001089980.1	hypothetical protein LOC735051			Xenopus laevis
>contigs-13818	7e-11	Frame=+2	XP_789467.2	reverse transcriptase-like protein	PREDICTED	similar to
>contigs-13820	1e-36	Frame=+2	XP_002184885.1	predicted protein			Phaeodactylum tricornutum CCAP 1055/1
>contigs-13823	5e-14	Frame=+2	XP_414026.2	RIKEN cDNA 4931428F04 gene	PREDICTED	similar to	Gallus gallus
>contigs-13826	3e-07	Frame=-2	XP_424902.2	hypothetical protein	PREDICTED		Gallus gallus
>contigs-13829	8e-38	Frame=-1	YP_044747.1	NADH dehydrogenase subunit 4L			Sceloporus occidentalis
>contigs-13830	2e-15	Frame=+2	XP_001518865.1	CRY	PREDICTED	similar to	Ornithorhynchus anatinus
>contigs-13841	9e-38	Frame=+3	XP_002187180.1	tRNA splicing endonuclease 2 homolog	PREDICTED	similar to
>contigs-13849	1e-58	Frame=+3	XP_001378209.1	extracellular signal-regulated kinase 2,	PREDICTED	similar to
>contigs-13851	1e-27	Frame=+3	XP_422147.1	L-kynurenine hydrolase	PREDICTED	similar to	Gallus gallus
>contigs-13855	3e-60	Frame=-1	NP_001088168.1	hypothetical protein LOC494992			Xenopus laevis
>contigs-13856	3e-26	Frame=+1	XP_002191741.1	galactose-3-O-sulfotransferase 2	PREDICTED		Taeniopygia guttata
>contigs-13858	1e-10	Frame=+2	NP_034915.2	nuclear protein MDM1 isoform 1			Mus musculus
>contigs-13860	6e-09	Frame=+1	XP_001195308.1	hypothetical protein	PREDICTED		Strongylocentrotus purpuratus
>contigs-13861	2e-36	Frame=+2	NP_001029778.1	syntaxin-17			Bos taurus
>contigs-13865	2e-35	Frame=+1	NP_001025747.1	hepatic nuclear factor 4beta			Gallus gallus
>contigs-13867	3e-23	Frame=+3	XP_001368840.1	ENSANGP00000017498	PREDICTED	similar to	Monodelphis domestica
>contigs-13872	1e-39	Frame=-3	XP_001366051.1	sulfatase modifying factor 2	PREDICTED	similar to	Monodelphis
>contigs-13873	3e-39	Frame=-3	XP_419158.1	retinoblastoma-interacting protein	PREDICTED	similar to	Gallus
>contigs-13874	2e-22	Frame=+2	XP_002190015.1	solute carrier family 9 (sodium/hydrogen exchanger),	PREDICTED
>contigs-13877	1e-08	Frame=+2	XP_001788692.1	endonuclease reverse transcriptase	PREDICTED	similar to	Bos
>contigs-13878	8e-08	Frame=-1	XP_422052.1	hypothetical protein	PREDICTED		Gallus gallus
>contigs-13883	1e-50	Frame=+2	XP_002197086.1	WAS protein homology region 2 domain	PREDICTED	similar to
>contigs-13885	4e-49	Frame=+1	XP_414209.2	Mib	PREDICTED	similar to	Gallus gallus
>contigs-13888	2e-79	Frame=+2	XP_420396.2	palladin	PREDICTED	similar to	Gallus gallus
>contigs-13896	6e-26	Frame=+2	NP_001012671.1	surfeit locus protein 1			Gallus gallus
>contigs-1390	2e-18	Frame=+2	XP_002081559.1	GD11081			Drosophila simulans
>contigs-13901	1e-07	Frame=+3	NP_001100636.1	transportin 2 (importin 3, karyopherin beta 2b)			Rattus norvegicus
>contigs-13906	9e-18	Frame=-1	XP_001506881.1	FrzA, partial	PREDICTED	similar to	Ornithorhynchus anatinus
>contigs-13908	5e-20	Frame=-3	XP_001788516.1	endonuclease reverse transcriptase	PREDICTED	similar to	Bos
>contigs-13913	5e-42	Frame=+1	XP_421125.2	peroxisomal biogenesis factor 16	PREDICTED	similar to	Gallus
>contigs-13916	6e-14	Frame=-3	XP_001519862.1	Phospholemman precursor (FXYD	PREDICTED	similar to
>contigs-13918	4e-70	Frame=+1	XP_860692.1	myosin, heavy polypeptide 10, non-muscle	PREDICTED	similar to
>contigs-13923	2e-15	Frame=+3	XP_418132.1	Interferon-induced protein 35	PREDICTED	similar to	Gallus gallus
>contigs-13926	1e-13	Frame=+1	XP_002197377.1	cell division cycle 2-like 2 isoform 1	PREDICTED		Taeniopygia
>contigs-13927	5e-09	Frame=-2	XP_001234408.1	hypothetical protein	PREDICTED		Gallus gallus
>contigs-13929	6e-23	Frame=+3	XP_001235312.1	growth hormone-inducible soluble protein	PREDICTED	similar to
>contigs-13931	1e-07	Frame=-2	NP_001101015.1	importin 7			Rattus norvegicus
>contigs-13935	2e-13	Frame=+1	XP_415774.2	Unc-45 homolog B (C. elegans)	PREDICTED	similar to	Gallus gallus
>contigs-13936	5e-30	Frame=-2	XP_418773.1	hypothetical protein	PREDICTED		Gallus gallus
>contigs-13938	e-107	Frame=-3	XP_001369592.1	spectrin, beta, erythrocytic (includes	PREDICTED	similar to
>contigs-13940	3e-17	Frame=+3	XP_546085.2	pecanex-like 2 isoform 2	PREDICTED	similar to	Canis familiaris
>contigs-13951	4e-31	Frame=+2	XP_001506760.1	Coiled-coil domain containing 90A	PREDICTED	similar to
>contigs-13954	7e-45	Frame=+3	XP_002199432.1	annexin A13	PREDICTED		Taeniopygia guttata
>contigs-13957	2e-16	Frame=+1	XP_001379521.1	hypothetical protein	PREDICTED		Monodelphis domestica
>contigs-13963	4e-06	Frame=-3	XP_416991.1	hypothetical protein	PREDICTED		Gallus gallus
>contigs-13971	3e-29	Frame=+3	XP_001377298.1	latrophilin-1	PREDICTED	similar to	Monodelphis domestica
>contigs-13972	2e-08	Frame=+2	XP_002189822.1	hypothetical protein	PREDICTED		Taeniopygia guttata
>contigs-13976	7e-20	Frame=+3	NP_001075471.1	T-cell surface glycoprotein CD3 zeta chain precursor			Oryctolagus
>contigs-13979	3e-08	Frame=+1	XP_001489496.2	pericentriolar material 1 isoform 2	PREDICTED		Equus caballus
>contigs-13985	2e-13	Frame=-2	NP_001019751.1	vitrin			Gallus gallus
>contigs-13987	8e-35	Frame=+1	NP_990028.1	popeye domain-containing protein 3			Gallus gallus
>contigs-13993	1e-59	Frame=+3	XP_001362102.1	hypothetical protein	PREDICTED		Monodelphis domestica
>contigs-13994	6e-55	Frame=+1	NP_001006134.1	ubiquitin specific protease 4			Gallus gallus
>contigs-1400	2e-60	Frame=+1	XP_002187267.1	myeloid/lymphoid or mixed-lineage leukemia 3	PREDICTED		Taeniopygia
>contigs-14002	1e-67	Frame=-3	XP_002189942.1	prenyl (decaprenyl) diphosphate synthase, subunit 1	PREDICTED
>contigs-14005	4e-18	Frame=+3	XP_414088.2	chromatin remodeling factor CHROM1	PREDICTED	similar to	Gallus
>contigs-14009	5e-24	Frame=+1	XP_002191869.1	lemur tyrosine kinase 2	PREDICTED	similar to	Taeniopygia guttata
>contigs-14011	3e-41	Frame=-2	XP_001490166.2	zinc finger protein 25	PREDICTED		Equus caballus
>contigs-14012	7e-10	Frame=+3	XP_002195244.1	laminin alpha 3b chain	PREDICTED	similar to	Taeniopygia guttata
>contigs-14015	3e-14	Frame=-1	NP_001128687.1	zinc finger protein 323			Homo sapiens
>contigs-14016	4e-64	Frame=-3	XP_001234653.1	autosomal highly conserved protein	PREDICTED	similar to	Gallus
>contigs-14025	3e-50	Frame=+3	NP_001026505.1	ribosomal RNA processing 1 homolog B			Gallus gallus
>contigs-14027	4e-40	Frame=+1	XP_001507218.1	Protocadherin beta 14 precursor (PCDH-beta14)	PREDICTED	similar to
>contigs-1403	4e-40	Frame=-1	XP_001375828.1	hypothetical protein	PREDICTED		Monodelphis domestica
>contigs-14031	2e-28	Frame=-2	XP_002188431.1	myosin, light chain kinase	PREDICTED		Taeniopygia guttata
>contigs-14032	1e-60	Frame=-1	XP_001508671.1	RAD50-interacting protein 1	PREDICTED	similar to	Ornithorhynchus
>contigs-14034	7e-52	Frame=+2	XP_001497877.2	MAM and LDL-receptor class A	PREDICTED	similar to
>contigs-14037	4e-54	Frame=+1	XP_418841.2	DPY-19-like protein 1	PREDICTED	similar to	Gallus gallus
>contigs-14039	4e-21	Frame=+3	NP_001116764.1	glutamate receptor, metabotropic			Danio rerio
>contigs-14043	1e-52	Frame=-1	XP_002187986.1	bromodomain containing 1 isoform 1	PREDICTED		Taeniopygia guttata
>contigs-14047	4e-06	Frame=-3	XP_001496316.2	IQ motif containing H	PREDICTED		Equus caballus
>contigs-14049	2e-74	Frame=+2	XP_424945.2	hypothetical protein	PREDICTED		Gallus gallus
>contigs-1405	7e-37	Frame=+3	XP_002188087.1	calmodulin regulated spectrin-associated protein 1	PREDICTED
>contigs-14051	2e-12	Frame=-3	XP_001788824.1	endonuclease reverse transcriptase	PREDICTED	similar to	Bos
>contigs-14058	8e-17	Frame=+1	XP_001379282.1	endothelial lectin HL-2	PREDICTED	similar to	Monodelphis
>contigs-14059	5e-23	Frame=-3	XP_001186337.1	polyprotein	PREDICTED	similar to	Strongylocentrotus purpuratus
>contigs-14060	4e-30	Frame=+2	NP_001026605.1	E3 ubiquitin-protein ligase BRE1A			Gallus gallus
>contigs-14063	6e-43	Frame=-3	XP_001193895.1	endonuclease-reverse transcriptase	PREDICTED	similar to
>contigs-14067	2e-08	Frame=+2	XP_001375828.1	hypothetical protein	PREDICTED		Monodelphis domestica
>contigs-14068	1e-39	Frame=+1	XP_001381250.1	spectrin repeat containing, nuclear envelope 1,	PREDICTED	similar to
>contigs-1407	1e-92	Frame=+3	NP_001019748.1	leucine-rich repeat and immunoglobulin-like domain-containing nogo
>contigs-14070	9e-53	Frame=+1	XP_002195302.1	hypothetical protein	PREDICTED		Taeniopygia guttata
>contigs-14071	6e-71	Frame=+1	XP_001496845.1	Small subunit processome component 20 homolog	PREDICTED	similar to
>contigs-14072	2e-43	Frame=+1	XP_001505807.1	COP9 complex subunit 3 isoform 1	PREDICTED	similar to
>contigs-14075	5e-11	Frame=+2	NP_990466.1	M-protein, striated muscle			Gallus gallus
>contigs-14081	2e-32	Frame=+1	XP_002190723.1	nuclear receptor coactivator 4	PREDICTED		Taeniopygia guttata
>contigs-14082	3e-35	Frame=-2	XP_539413.2	Suppressor Of Clr family member (soc-2)	PREDICTED	similar to
>contigs-14083	2e-45	Frame=+3	XP_001506464.1	potassium voltage-gated channel,	PREDICTED	similar to
>contigs-14084	3e-36	Frame=-1	XP_001916425.1	Putative ATP-dependent RNA helicase DHX29	PREDICTED	similar to
>contigs-14087	4e-49	Frame=-2	XP_001366051.1	sulfatase modifying factor 2	PREDICTED	similar to	Monodelphis
>contigs-14093	2e-34	Frame=-3	XP_002190299.1	tRNA splicing endonuclease 54 homolog (S. cerevisiae)	PREDICTED
>contigs-14097	7e-63	Frame=+3	XP_002198915.1	vacuolar protein sorting 13 homolog B (yeast)	PREDICTED
>contigs-14098	2e-15	Frame=+2	NP_001005844.1	relaxin 3 receptor 2			Sus scrofa
>contigs-14103	e-123	Frame=+1	XP_419989.2	Intersectin-2 (SH3 domain-containing protein	PREDICTED	similar to
>contigs-14105	4e-44	Frame=-2	XP_600396.3	structural maintenance of chromosomes 1B, partial	PREDICTED		Bos
>contigs-14107	2e-25	Frame=+3	XP_002187267.1	myeloid/lymphoid or mixed-lineage leukemia 3	PREDICTED		Taeniopygia
>contigs-14108	3e-15	Frame=-1	NP_730865.1	CG31531, isoform B			Drosophila melanogaster
>contigs-14112	1e-19	Frame=+2	XP_001235147.1	ESRRB protein	PREDICTED	similar to	Gallus gallus
>contigs-14114	2e-06	Frame=+1	NP_003066.2	SWI/SNF complex subunit SMARCC2 isoform a			Homo sapiens
>contigs-1412	8e-28	Frame=+1	XP_001365054.1	chromodomain helicase DNA binding protein 2	PREDICTED	similar to
>contigs-14121	2e-65	Frame=-1	XP_549244.2	phosphatidylinositol polyphosphate	PREDICTED	similar to
>contigs-14122	3e-43	Frame=+1	XP_002188744.1	chromosome 10 open reading frame 46	PREDICTED		Taeniopygia
>contigs-14123	5e-56	Frame=+3	XP_001363797.1	no arches isoform 1	PREDICTED	similar to	Monodelphis domestica
>contigs-14129	1e-46	Frame=+3	XP_002190492.1	hypothetical protein	PREDICTED		Taeniopygia guttata
>contigs-14134	8e-50	Frame=-1	XP_002189784.1	Pleckstrin homology domain interacting	PREDICTED	similar to
>contigs-14136	3e-10	Frame=+3	XP_001509906.1	guanine nucleotide binding protein alpha 13	PREDICTED	similar to
>contigs-14137	4e-74	Frame=-2	NP_001094153.1	kelch domain containing 8A			Rattus norvegicus
>contigs-14144	1e-08	Frame=-2	NP_001102168.1	hypothetical protein LOC362678			Rattus norvegicus
>contigs-14149	6e-06	Frame=+1	XP_002457858.1	hypothetical protein SORBIDRAFT_03g016520			Sorghum bicolor
>contigs-1415	1e-47	Frame=+2	XP_536669.2	myosin phosphatase-Rho interacting protein	PREDICTED	similar to
>contigs-14160	6e-23	Frame=-3	XP_001379671.1	CDV3 homolog (mouse),	PREDICTED	similar to	Monodelphis domestica
>contigs-14165	4e-40	Frame=-1	XP_002187855.1	glutamate receptor, ionotropic, kainate 1	PREDICTED	similar to
>contigs-14169	1e-13	Frame=+2	XP_425454.2	WW domain binding protein 11	PREDICTED	similar to	Gallus gallus
>contigs-1417	1e-06	Frame=+3	XP_002197564.1	mannosidase, endo-alpha	PREDICTED		Taeniopygia guttata
>contigs-14181	5e-37	Frame=+2	XP_002197423.1	lupus brain antigen 1	PREDICTED		Taeniopygia guttata
>contigs-14184	3e-09	Frame=-3	XP_002192871.1	Exonuclease domain-containing protein 1	PREDICTED	similar to
>contigs-14187	1e-14	Frame=+2	XP_700169.3	C18B2.5a	PREDICTED	similar to	Danio rerio
>contigs-14189	5e-10	Frame=-3	XP_001083682.1	specifically androgen-regulated protein	PREDICTED	similar to
>contigs-14190	1e-10	Frame=-2	NP_002653.1	phospholipase D1 isoform a			Homo sapiens
>contigs-14192	5e-28	Frame=+2	XP_002193446.1	pericentriolar material 1	PREDICTED		Taeniopygia guttata
>contigs-14195	3e-25	Frame=+3	NP_989694.1	neuropeptide VF precursor			Gallus gallus
>contigs-14196	1e-22	Frame=+2	XP_001234716.1	hypothetical protein isoform 2	PREDICTED		Gallus gallus
>contigs-14197	2e-71	Frame=-2	XP_419926.1	Sh3yl1	PREDICTED	similar to	Gallus gallus
>contigs-14213	1e-59	Frame=+2	XP_414332.2	coiled-coil protein BICD2	PREDICTED	similar to	Gallus gallus
>contigs-14220	8e-43	Frame=+1	NP_990742.1	hydroxymethylglutaryl-CoA synthase, cytoplasmic			Gallus gallus
>contigs-14223	2e-08	Frame=+2	NP_116141.1	zinc finger protein 496			Homo sapiens
>contigs-14224	2e-27	Frame=+1	XP_415668.2	PECAM1 protein	PREDICTED	similar to	Gallus gallus
>contigs-1423	2e-33	Frame=-3	XP_001103109.1	growth factor independent 1B (potential	PREDICTED	similar to
>contigs-14250	2e-12	Frame=+2	XP_001379231.1	KIF27A	PREDICTED	similar to	Monodelphis domestica
>contigs-14256	9e-20	Frame=+1	XP_002188859.1	hypothetical protein	PREDICTED		Taeniopygia guttata
>contigs-14257	6e-69	Frame=+2	XP_002192843.1	PHD finger protein 20	PREDICTED	similar to	Taeniopygia guttata
>contigs-14258	2e-33	Frame=+1	XP_001346113.1	hypothetical protein	PREDICTED		Danio rerio
>contigs-14259	7e-16	Frame=+3	XP_001514040.1	LOC129881 protein	PREDICTED	similar to	Ornithorhynchus anatinus
>contigs-14269	3e-14	Frame=-2	XP_001234408.1	hypothetical protein	PREDICTED		Gallus gallus
>contigs-14271	7e-26	Frame=+3	XP_001194399.1	ORF2-encoded protein	PREDICTED	similar to	Strongylocentrotus
>contigs-14294	1e-19	Frame=-1	XP_001507250.1	N-glycanase 1	PREDICTED	similar to	Ornithorhynchus anatinus
>contigs-14295	2e-78	Frame=+3	XP_002195095.1	signal transducing adaptor molecule (SH3 domain and ITAM	PREDICTED
>contigs-14296	4e-07	Frame=-1	XP_001099750.1	hypothetical protein	PREDICTED		Macaca mulatta
>contigs-14301	2e-12	Frame=-1	XP_002193053.1	shroom	PREDICTED	similar to	Taeniopygia guttata
>contigs-14302	4e-10	Frame=+1	XP_001180472.1	laminin B2	PREDICTED	similar to	Strongylocentrotus purpuratus
>contigs-14303	1e-59	Frame=+2	XP_001372756.1	KIAA0665 protein	PREDICTED	similar to	Monodelphis domestica
>contigs-14307	1e-25	Frame=-3	XP_430295.2	natterin 3	PREDICTED	similar to	Gallus gallus
>contigs-14308	3e-09	Frame=-3	NP_001039294.1	surfeit 2			Gallus gallus
>contigs-14318	2e-31	Frame=+3	NP_989475.1	T-box transcription factor TBX20			Gallus gallus
>contigs-14321	7e-15	Frame=+1	NP_277023.1	cell division protein kinase 11B isoform 4			Homo sapiens
>contigs-14324	1e-37	Frame=+1	XP_425335.2	hypothetical protein	PREDICTED		Gallus gallus
>contigs-14325	8e-36	Frame=+3	XP_001516936.1	hypothetical protein, partial	PREDICTED		Ornithorhynchus anatinus
>contigs-14329	2e-51	Frame=+3	NP_001098844.1	protein arginine methyltransferase 5			Bos taurus
>contigs-1433	3e-36	Frame=+1	NP_766214.2	RNA-binding protein 27			Mus musculus
>contigs-14330	2e-22	Frame=+2	XP_001346113.1	hypothetical protein	PREDICTED		Danio rerio
>contigs-14335	7e-15	Frame=-3	XP_001188273.1	hypothetical protein	PREDICTED		Strongylocentrotus purpuratus
>contigs-14337	7e-10	Frame=-3	NP_988956.1	NEDD8-conjugating enzyme Ubc12			Xenopus (Silurana) tropicalis
>contigs-14346	1e-08	Frame=+3	XP_001521101.1	reverse transcriptase-like	PREDICTED	similar to	Ornithorhynchus
>contigs-14347	1e-42	Frame=+3	NP_990573.1	low-density lipoprotein receptor-related protein 1 precursor			Gallus
>contigs-1435	6e-21	Frame=+1	XP_421350.2	hypothetical protein	PREDICTED		Gallus gallus
>contigs-14354	6e-06	Frame=-2	XP_001144763.1	hypothetical protein isoform 2	PREDICTED		Pan troglodytes
>contigs-14355	7e-20	Frame=+2	NP_001071387.1	bucentaur-2			Bos taurus
>contigs-14356	3e-06	Frame=-3	XP_001234408.1	hypothetical protein	PREDICTED		Gallus gallus
>contigs-14357	3e-23	Frame=-2	XP_854889.1	HMG-box transcription factor TCF-3	PREDICTED	similar to	Canis
>contigs-1436	7e-39	Frame=+2	NP_671753.2	ATP-binding cassette sub-family A member 9			Mus musculus
>contigs-14363	7e-07	Frame=+2	XP_419696.2	hypothetical protein	PREDICTED		Gallus gallus
>contigs-14367	6e-10	Frame=+1	XP_002187976.1	microtubule-associated protein 1A	PREDICTED		Taeniopygia guttata
>contigs-14368	3e-21	Frame=+1	XP_414326.2	hypothetical protein	PREDICTED		Gallus gallus
>contigs-14370	3e-72	Frame=+3	NP_001013064.1	RAB35, member RAS oncogene family			Rattus norvegicus
>contigs-14374	5e-54	Frame=+1	XP_419939.2	KIAA1250 protein	PREDICTED	similar to	Gallus gallus
>contigs-14376	1e-13	Frame=+1	XP_002434363.1	glutamyl-tRNA synthetase, cytoplasmic, putative			Ixodes scapularis
>contigs-1438	4e-10	Frame=+3	XP_001346113.1	hypothetical protein	PREDICTED		Danio rerio
>contigs-14385	1e-85	Frame=-3	NP_989935.1	Sp1 transcription factor			Gallus gallus
>contigs-14399	4e-14	Frame=+3	XP_002190754.1	sorbin and SH3 domain containing 2	PREDICTED		Taeniopygia guttata
>contigs-14401	9e-19	Frame=+1	XP_001367755.1	molybdopterin cofactor sulfurase	PREDICTED	similar to	Monodelphis
>contigs-14402	6e-07	Frame=-3	NP_001103633.1	myomegalin isoform 4			Mus musculus
>contigs-14405	4e-11	Frame=+3	XP_002187146.1	LPS-responsive vesicle trafficking, beach and anchor	PREDICTED
>contigs-14406	6e-44	Frame=+1	XP_413937.2	uveal autoantigen with coiled-coil domains	PREDICTED	similar to
>contigs-14412	2e-14	Frame=+1	XP_001087228.1	DnaJ (Hsp40) homolog, subfamily C, member 2	PREDICTED	similar to
>contigs-14421	1e-58	Frame=-2	XP_426021.2	MGC78790 protein	PREDICTED	similar to	Gallus gallus
>contigs-14422	7e-60	Frame=+1	XP_001370832.1	KIAA0733 protein	PREDICTED	similar to	Monodelphis domestica
>contigs-14425	2e-38	Frame=+3	XP_539726.2	Small nuclear ribonucleoprotein F (snRNP-F)	PREDICTED	similar to
>contigs-14427	5e-44	Frame=+2	XP_002186752.1	cyclin D1	PREDICTED		Taeniopygia guttata
>contigs-14431	5e-57	Frame=+1	XP_001489514.2	glycine receptor, alpha 2 isoform 1	PREDICTED		Equus caballus
>contigs-14436	2e-07	Frame=-1	XP_001346113.1	hypothetical protein	PREDICTED		Danio rerio
>contigs-14440	1e-29	Frame=+3	XP_002188875.1	hypothetical protein	PREDICTED		Taeniopygia guttata
>contigs-14441	4e-39	Frame=-2	NP_001086806.1	methylenetetrahydrofolate dehydrogenase 2			Xenopus laevis
>contigs-14442	e-132	Frame=-2	XP_002200170.1	like-glycosyltransferase	PREDICTED	similar to	Taeniopygia guttata
>contigs-14446	4e-30	Frame=+2	NP_001011223.1	coagulation factor 9			Xenopus (Silurana) tropicalis
>contigs-14454	2e-50	Frame=+2	XP_002190981.1	hypothetical protein	PREDICTED		Taeniopygia guttata
>contigs-14455	2e-37	Frame=+3	NP_001120168.1	hypothetical protein LOC100145208			Xenopus (Silurana) tropicalis
>contigs-14463	5e-45	Frame=-3	XP_002190125.1	hypothetical protein	PREDICTED		Taeniopygia guttata
>contigs-14465	2e-10	Frame=+1	XP_001369194.1	Myosin VIIA and Rab interacting protein	PREDICTED	similar to
>contigs-14469	3e-24	Frame=+3	NP_001019459.1	hypothetical protein LOC499279			Rattus norvegicus
>contigs-14473	4e-33	Frame=+3	XP_001519168.1	Wiscott-Aldrich Syndrome protein homolog,	PREDICTED	similar to
>contigs-14474	5e-17	Frame=+3	XP_002192671.1	hypothetical protein	PREDICTED		Taeniopygia guttata
>contigs-14476	3e-75	Frame=+1	NP_989574.1	semaphorin-3C precursor			Gallus gallus
>contigs-14477	5e-14	Frame=-2	XP_001098834.1	T-cell receptor alpha chain C region	PREDICTED	similar to	Macaca
>contigs-14482	7e-61	Frame=+2	XP_001370379.1	Proteasome (prosome, macropain) 26S subunit,	PREDICTED	similar to
>contigs-14484	9e-59	Frame=+3	XP_001197080.1	hypothetical protein	PREDICTED		Strongylocentrotus purpuratus
>contigs-14490	7e-39	Frame=-1	XP_001495926.2	E3 ubiquitin-protein ligase TRIM33 (Tripartite	PREDICTED	similar to
>contigs-14491	2e-30	Frame=+3	XP_001368229.1	zinc finger protein 207, isoform 3	PREDICTED	similar to
>contigs-14492	8e-09	Frame=-1	NP_001044989.1	Os01g0879800			Oryza sativa (japonica cultivar-group)
>contigs-14499	5e-22	Frame=+1	XP_535730.2	huntingtin-interacting protein-1 protein	PREDICTED	similar to
>contigs-14500	5e-41	Frame=-3	NP_001102369.1	C-type lectin domain family 3, member a			Rattus norvegicus
>contigs-14505	7e-16	Frame=+2	XP_002187874.1	EIF6 protein	PREDICTED	similar to	Taeniopygia guttata
>contigs-14509	3e-23	Frame=-2	XP_001917729.1	casein kinase 2, beta polypeptide isoform 2	PREDICTED	similar to
>contigs-14516	3e-17	Frame=+2	XP_001235315.1	hypothetical protein	PREDICTED		Gallus gallus
>contigs-14517	1e-50	Frame=+1	XP_002190614.1	glycogenin	PREDICTED		Taeniopygia guttata
>contigs-1452	2e-17	Frame=+3	XP_001789522.1	endonuclease reverse transcriptase	PREDICTED	similar to	Bos
>contigs-14521	8e-22	Frame=+1	XP_002189796.1	heat shock transcription factor 2 binding	PREDICTED	similar to
>contigs-14522	1e-45	Frame=-3	NP_990174.1	RAP1 GTPase activating protein			Gallus gallus
>contigs-14531	7e-23	Frame=+2	XP_001190798.1	reverse transcriptase-like protein	PREDICTED	similar to
>contigs-14535	8e-09	Frame=+1	NP_990391.1	sulfotransferase			Gallus gallus
>contigs-14537	2e-46	Frame=-2	XP_002188121.1	Chromosome 11 open reading frame 30	PREDICTED	similar to
>contigs-14539	2e-12	Frame=-2	XP_001787973.1	endonuclease reverse transcriptase	PREDICTED	similar to	Bos taurus
>contigs-14540	3e-07	Frame=-1	XP_002103930.1	GD20694			Drosophila simulans
>contigs-14541	3e-16	Frame=+3	XP_002194834.1	hypothetical protein	PREDICTED		Taeniopygia guttata
>contigs-14543	6e-17	Frame=+3	XP_425074.2	channel-kinase 1	PREDICTED	similar to	Gallus gallus
>contigs-14548	4e-29	Frame=+1	XP_001489945.1	protease, serine, 23	PREDICTED	similar to	Equus caballus
>contigs-14550	4e-57	Frame=+1	XP_002188716.1	hypothetical protein	PREDICTED		Taeniopygia guttata
>contigs-14555	3e-40	Frame=+1	XP_002187661.1	exostoses (multiple)-like 2	PREDICTED	similar to	Taeniopygia
>contigs-14556	2e-24	Frame=+3	XP_421375.2	Cyclin-dependent kinase 2-interacting protein	PREDICTED	similar to
>contigs-14561	1e-44	Frame=+3	NP_001006333.1	NF-kappa-B inhibitor-interacting Ras-like protein 2			Gallus gallus
>contigs-14563	5e-14	Frame=+2	XP_001510535.1	hypothetical protein	PREDICTED		Ornithorhynchus anatinus
>contigs-14568	6e-09	Frame=+2	XP_001521867.1	ORF-2, putative RT	PREDICTED	similar to	Ornithorhynchus anatinus
>contigs-14577	3e-29	Frame=+2	XP_419104.2	neuropilin and tolloid like-1	PREDICTED	similar to	Gallus gallus
>contigs-14582	3e-07	Frame=+2	XP_001234408.1	hypothetical protein	PREDICTED		Gallus gallus
>contigs-14583	2e-18	Frame=+1	XP_001233731.1	hypothetical protein	PREDICTED		Gallus gallus
>contigs-14585	4e-12	Frame=+2	XP_001346113.1	hypothetical protein	PREDICTED		Danio rerio
>contigs-14588	8e-26	Frame=+1	XP_002193846.1	CDK5 regulatory subunit associated protein 2	PREDICTED
>contigs-14589	7e-50	Frame=+2	XP_421557.2	PAPS synthase 2	PREDICTED	similar to	Gallus gallus
>contigs-14596	2e-20	Frame=-3	XP_420641.2	ankyrin B (440 kDa)	PREDICTED	similar to	Gallus gallus
>contigs-14599	8e-23	Frame=+3	XP_001232624.1	hypothetical protein	PREDICTED		Gallus gallus
>contigs-146	4e-84	Frame=+2	XP_419656.2	hypothetical protein	PREDICTED		Gallus gallus
>contigs-14604	4e-26	Frame=-1	XP_420231.2	hypothetical protein	PREDICTED		Gallus gallus
>contigs-14605	4e-35	Frame=-1	XP_002192226.1	eukaryotic translation intiation factor 4GI	PREDICTED	similar to
>contigs-14606	2e-39	Frame=+1	XP_001511351.1	Src homology 3 domain-containing guanine	PREDICTED	similar to
>contigs-14609	2e-26	Frame=-3	XP_002197328.1	bicaudal-D	PREDICTED	similar to	Taeniopygia guttata
>contigs-14612	4e-11	Frame=-3	XP_001232250.1	ADAM metallopeptidase with thrombospondin	PREDICTED	similar to
>contigs-14616	2e-19	Frame=+1	XP_001235315.1	hypothetical protein	PREDICTED		Gallus gallus
>contigs-14618	4e-99	Frame=+3	XP_416484.2	FOXJ2 forkhead factor	PREDICTED	similar to	Gallus gallus
>contigs-14625	3e-29	Frame=+1	NP_990711.2	collagen alpha-1(III) chain			Gallus gallus
>contigs-14629	9e-29	Frame=+2	XP_001508142.1	chromosome 9 open reading frame 39	PREDICTED	similar to
>contigs-1464	4e-33	Frame=+1	XP_001370448.1	autosomal dominant polycystic kidney disease	PREDICTED	similar to
>contigs-14640	2e-61	Frame=+3	NP_851009.2	glycyl-tRNA synthetase			Mus musculus
>contigs-14646	9e-40	Frame=+3	XP_851286.1	chromosome 9 open reading frame 61	PREDICTED	similar to	Canis
>contigs-14647	7e-39	Frame=-3	NP_001001469.1	trifunctional purine biosynthetic protein adenosine-3			Gallus gallus
>contigs-14656	4e-49	Frame=-3	XP_426353.2	VPS10 domain receptor protein SORCS 2	PREDICTED	similar to	Gallus
>contigs-14659	2e-39	Frame=-2	NP_066920.1	sodium/calcium exchanger 1 isoform A			Homo sapiens
>contigs-14667	2e-07	Frame=+1	XP_542093.2	zinc finger protein 317	PREDICTED	similar to	Canis familiaris
>contigs-14668	1e-48	Frame=+2	XP_001378662.1	Putative polypeptide	PREDICTED	similar to
>contigs-14674	1e-74	Frame=+2	XP_001501062.1	LOC510933 protein	PREDICTED	similar to	Equus caballus
>contigs-14675	4e-09	Frame=-1	XP_002188583.1	iodotyrosine deiodinase	PREDICTED	similar to	Taeniopygia guttata
>contigs-14676	1e-34	Frame=-2	XP_002191387.1	TRAF3 interacting protein 2	PREDICTED		Taeniopygia guttata
>contigs-14678	5e-09	Frame=+1	XP_429722.2	C6orf49 protein	PREDICTED	similar to	Gallus gallus
>contigs-1468	3e-27	Frame=-1	NP_989500.1	breast cancer 1, early onset			Gallus gallus
>contigs-14683	5e-17	Frame=-1	XP_001232172.1	ADP-ribosylation factor-like 16	PREDICTED	similar to	Gallus
>contigs-14684	3e-42	Frame=-3	XP_001363390.1	Piwi-like 4 (Drosophila)	PREDICTED	similar to	Monodelphis
>contigs-14685	4e-39	Frame=+2	XP_001369059.1	hypothetical protein	PREDICTED		Monodelphis domestica
>contigs-14687	2e-06	Frame=-3	NP_001123743.1	hypothetical protein LOC100170489			Xenopus (Silurana) tropicalis
>contigs-14688	6e-06	Frame=-1	XP_002190872.1	hypothetical protein	PREDICTED		Taeniopygia guttata
>contigs-14689	8e-34	Frame=+2	XP_546778.2	ankyrin repeat domain 11	PREDICTED	similar to	Canis familiaris
>contigs-14698	5e-11	Frame=+2	XP_001369160.1	Si	PREDICTED	similar to	Monodelphis
>contigs-14716	e-114	Frame=+2	XP_419852.2	OTTHUMP00000016826	PREDICTED	similar to	Gallus gallus
>contigs-14718	2e-67	Frame=+3	XP_428887.2	KIAA1700 protein, partial	PREDICTED	similar to	Gallus gallus
>contigs-14720	3e-75	Frame=+3	NP_003663.2	dual specificity protein phosphatase CDC14A isoform 1			Homo
>contigs-14725	3e-20	Frame=+2	XP_413819.2	CEP152 protein	PREDICTED	similar to	Gallus gallus
>contigs-14728	3e-45	Frame=+3	XP_001494605.2	acyl-Coenzyme A binding domain containing 5 isoform 1	PREDICTED
>contigs-14732	4e-11	Frame=+3	NP_001155273.1	AT hook containing transcription factor 1			Gallus gallus
>contigs-14738	1e-39	Frame=+3	XP_573982.2	Kelch-like protein 3	PREDICTED	similar to	Rattus norvegicus
>contigs-14740	1e-69	Frame=-2	XP_231692.4	v-raf murine sarcoma viral oncogene homolog B1	PREDICTED	similar to
>contigs-14741	8e-23	Frame=+2	XP_001371264.1	hypothetical protein	PREDICTED		Monodelphis domestica
>contigs-14743	5e-35	Frame=+2	XP_002188754.1	tumor necrosis factor receptor type 1	PREDICTED	similar to
>contigs-14746	2e-19	Frame=-3	XP_002197111.1	hypothetical protein	PREDICTED		Taeniopygia guttata
>contigs-14747	2e-68	Frame=+3	XP_002198711.1	glycine receptor, beta	PREDICTED		Taeniopygia guttata
>contigs-14753	5e-17	Frame=-2	XP_851047.1	LINE-1 reverse transcriptase homolog	PREDICTED	similar to	Canis
>contigs-14759	3e-34	Frame=+3	NP_114417.1	testis-specific serine/threonine-protein kinase 1			Homo sapiens
>contigs-14760	2e-07	Frame=-3	XP_001153310.1	oligonucleotide/oligosaccharide-binding fold	PREDICTED	similar to
>contigs-14765	1e-19	Frame=+1	XP_001232428.1	sodium bicarbonate cotransporter	PREDICTED	similar to	Gallus
>contigs-14767	4e-19	Frame=+2	XP_001180133.1	reverse transcriptase-like	PREDICTED	similar to
>contigs-14768	2e-29	Frame=+3	XP_002189337.1	putative ubiquitin-like 1	PREDICTED		Taeniopygia guttata
>contigs-14772	9e-29	Frame=+2	XP_001092601.1	calcium channel, voltage-dependent, beta 2 subunit	PREDICTED
>contigs-14773	5e-50	Frame=+1	XP_002188986.1	ubiquitin associated protein 2	PREDICTED		Taeniopygia guttata
>contigs-14776	4e-12	Frame=+1	NP_001155879.1	CDC-like kinase 1 isoform 2			Homo sapiens
>contigs-14790	7e-06	Frame=+3	XP_001513272.1	Ras-binding protein SUR-8	PREDICTED	similar to	Ornithorhynchus
>contigs-14792	e-106	Frame=-2	XP_417735.2	1,2-alpha-mannosidase IC	PREDICTED	similar to	Gallus gallus
>contigs-14793	2e-16	Frame=+1	XP_002198076.1	mKIAA1168 protein	PREDICTED	similar to	Taeniopygia guttata
>contigs-14794	5e-62	Frame=+3	XP_001376455.1	ring finger protein 190,	PREDICTED	similar to	Monodelphis
>contigs-14796	2e-91	Frame=+2	XP_509367.2	hypothetical protein isoform 3	PREDICTED		Pan troglodytes
>contigs-14798	8e-19	Frame=+1	NP_001072504.1	vacuolar protein sorting 45A			Xenopus (Silurana) tropicalis
>contigs-1480	2e-45	Frame=+2	XP_418501.2	obscurin, cytoskeletal calmodulin and	PREDICTED	similar to
>contigs-14801	1e-59	Frame=-2	XP_001374716.1	ring finger protein 17	PREDICTED	similar to	Monodelphis domestica
>contigs-14803	3e-69	Frame=-2	XP_002194219.1	polybromo 1 isoform 1	PREDICTED		Taeniopygia guttata
>contigs-14804	1e-74	Frame=-3	XP_420039.1	MGC83195 protein	PREDICTED	similar to	Gallus gallus
>contigs-14807	4e-44	Frame=+3	XP_001511623.1	hypothetical protein	PREDICTED		Ornithorhynchus anatinus
>contigs-14808	3e-55	Frame=+1	XP_002194358.1	ubiquitin specific peptidase 10	PREDICTED		Taeniopygia guttata
>contigs-14810	2e-26	Frame=-1	XP_418471.1	tazarotene-induced gene 2	PREDICTED	similar to	Gallus gallus
>contigs-14811	4e-09	Frame=+1	XP_418471.1	tazarotene-induced gene 2	PREDICTED	similar to	Gallus gallus
>contigs-14812	3e-10	Frame=+1	XP_418471.1	tazarotene-induced gene 2	PREDICTED	similar to	Gallus gallus
>contigs-14814	e-139	Frame=-3	XP_001508037.1	actin	PREDICTED	similar to	Ornithorhynchus anatinus
>contigs-14815	8e-19	Frame=-1	XP_001508037.1	actin	PREDICTED	similar to	Ornithorhynchus anatinus
>contigs-14816	2e-96	Frame=+2	XP_001231714.1	hypothetical protein isoform 1	PREDICTED		Gallus gallus
>contigs-14818	2e-12	Frame=+1	XP_414537.2	hypothetical protein isoform 2	PREDICTED		Gallus gallus
>contigs-14819	9e-23	Frame=-2	XP_001231714.1	hypothetical protein isoform 1	PREDICTED		Gallus gallus
>contigs-14826	e-121	Frame=+3	XP_426558.1	serine/threonine kinase FKSG82	PREDICTED	similar to	Gallus
>contigs-14827	e-150	Frame=+2	NP_990423.1	class I alcohol dehydrogenase, beta subunit			Gallus gallus
>contigs-14828	8e-22	Frame=+1	XP_001234263.1	hypothetical protein	PREDICTED		Gallus gallus
>contigs-14829	8e-19	Frame=+1	XP_002194786.1	class I alcohol dehydrogenase, beta subunit	PREDICTED		Taeniopygia
>contigs-14830	1e-14	Frame=-2	NP_990423.1	class I alcohol dehydrogenase, beta subunit			Gallus gallus
>contigs-14831	6e-70	Frame=-1	XP_001250692.2	TRIP15-ISO	PREDICTED	similar to	Bos taurus
>contigs-14832	1e-65	Frame=+1	XP_862009.1	COP9 (constitutive photomorphogenic) homolog,	PREDICTED	similar to
>contigs-14833	4e-23	Frame=+2	XP_002198608.1	COP9 constitutive photomorphogenic homolog subunit 2	PREDICTED
>contigs-14834	0	Frame=+1	XP_002198608.1	COP9 constitutive photomorphogenic homolog subunit 2	PREDICTED
>contigs-14836	e-132	Frame=+1	XP_002198105.1	signal recognition particle 72kDa	PREDICTED		Taeniopygia guttata
>contigs-14837	3e-98	Frame=+1	NP_001006449.1	signal recognition particle 72kDa			Gallus gallus
>contigs-14838	e-165	Frame=-3	NP_001006449.1	signal recognition particle 72kDa			Gallus gallus
>contigs-1484	4e-42	Frame=+2	NP_001001603.1	ST8 alpha-N-acetyl-neuraminide alpha-2,8-sialyltransferase 6
>contigs-14842	1e-44	Frame=+3	XP_001368466.1	heterogeneous nuclear ribonucleoprotein K,	PREDICTED	similar to
>contigs-14843	7e-18	Frame=-2	XP_002192510.1	heterogeneous nuclear ribonucleoprotein K	PREDICTED		Taeniopygia
>contigs-14844	4e-17	Frame=-2	XP_001368466.1	heterogeneous nuclear ribonucleoprotein K,	PREDICTED	similar to
>contigs-14846	1e-10	Frame=+2	XP_002192510.1	heterogeneous nuclear ribonucleoprotein K	PREDICTED		Taeniopygia
>contigs-14847	2e-30	Frame=+1	XP_002192510.1	heterogeneous nuclear ribonucleoprotein K	PREDICTED		Taeniopygia
>contigs-14848	8e-79	Frame=+1	XP_424160.1	hypothetical protein	PREDICTED		Gallus gallus
>contigs-14849	7e-40	Frame=+2	XP_424160.1	hypothetical protein	PREDICTED		Gallus gallus
>contigs-14850	9e-11	Frame=+3	XP_001380103.1	Phosphoribosyl transferase domain containing	PREDICTED	similar to
>contigs-14851	e-118	Frame=+1	XP_002188424.1	succinate-CoA ligase, GDP-forming, alpha subunit	PREDICTED
>contigs-14852	4e-67	Frame=+2	NP_001012910.1	succinate-CoA ligase, GDP-forming alpha subunit			Gallus gallus
>contigs-14853	1e-53	Frame=+3	NP_001012910.1	succinate-CoA ligase, GDP-forming alpha subunit			Gallus gallus
>contigs-14854	2e-15	Frame=+2	NP_001120083.1	hypothetical protein LOC100145092			Xenopus (Silurana) tropicalis
>contigs-14855	2e-29	Frame=+1	NP_001120083.1	hypothetical protein LOC100145092			Xenopus (Silurana) tropicalis
>contigs-14856	2e-27	Frame=+1	NP_001120083.1	hypothetical protein LOC100145092			Xenopus (Silurana) tropicalis
>contigs-14857	9e-12	Frame=+2	NP_001120083.1	hypothetical protein LOC100145092			Xenopus (Silurana) tropicalis
>contigs-1486	3e-71	Frame=+3	XP_001378653.1	Nuclear receptor coactivator 2	PREDICTED	similar to	Monodelphis
>contigs-14860	4e-13	Frame=+2	NP_001075512.1	indolethylamine N-methyltransferase			Oryctolagus cuniculus
>contigs-14861	3e-78	Frame=+3	XP_001511669.1	MGC69005 protein	PREDICTED	similar to	Ornithorhynchus anatinus
>contigs-14862	e-101	Frame=+1	NP_001026313.1	heterogeneous nuclear ribonucleoprotein D-like			Gallus gallus
>contigs-14864	5e-37	Frame=+1	XP_002188481.1	putative heterogeneous nuclear ribonucleoprotein D-like	PREDICTED
>contigs-14865	1e-08	Frame=+3	XP_001362287.1	JKTBP2	PREDICTED	similar to	Monodelphis domestica
>contigs-14866	2e-08	Frame=+1	XP_001362287.1	JKTBP2	PREDICTED	similar to	Monodelphis domestica
>contigs-14867	9e-27	Frame=+3	XP_419151.2	corneal epithelial Rho-associated-ser/thr	PREDICTED	similar to
>contigs-14868	0	Frame=-2	XP_419151.2	corneal epithelial Rho-associated-ser/thr	PREDICTED	similar to
>contigs-14869	5e-74	Frame=-1	XP_419151.2	corneal epithelial Rho-associated-ser/thr	PREDICTED	similar to
>contigs-14870	6e-72	Frame=+3	XP_420597.2	SDA1 domain containing 1	PREDICTED	similar to	Gallus gallus
>contigs-14871	1e-65	Frame=+3	XP_535608.2	SDA1 domain containing 1	PREDICTED	similar to	Canis familiaris
>contigs-14872	7e-52	Frame=+3	XP_420597.2	SDA1 domain containing 1	PREDICTED	similar to	Gallus gallus
>contigs-14873	2e-54	Frame=+2	XP_420597.2	SDA1 domain containing 1	PREDICTED	similar to	Gallus gallus
>contigs-14874	8e-56	Frame=-3	XP_415911.1	Mitochondrial ribosomal protein S23	PREDICTED	similar to	Gallus
>contigs-14876	5e-18	Frame=+1	NP_001019482.1	hypothetical protein LOC499806			Rattus norvegicus
>contigs-14879	1e-66	Frame=+3	XP_002196381.1	collapsin response mediator protein-1A	PREDICTED	similar to
>contigs-14880	2e-35	Frame=+2	XP_002186837.1	B-cell translocation gene 1, anti-proliferative	PREDICTED
>contigs-14884	8e-52	Frame=+2	NP_001026579.1	DET1- and DDB1-associated protein 1			Gallus gallus
>contigs-14886	2e-19	Frame=-2	XP_001369156.1	G-protein signalling modulator 3 (AGS3-like,	PREDICTED	similar to
>contigs-14887	e-107	Frame=-1	XP_001145459.1	zygin 1 isoform 2	PREDICTED		Pan troglodytes
>contigs-14888	e-168	Frame=+3	XP_001364999.1	hypothetical protein	PREDICTED		Monodelphis domestica
>contigs-14889	0	Frame=+1	NP_001012608.1	kelch domain containing 2			Gallus gallus
>contigs-14890	3e-51	Frame=-3	NP_001012608.1	kelch domain containing 2			Gallus gallus
>contigs-14891	7e-25	Frame=+3	NP_001103093.1	sperm acrosome associated 4			Rattus norvegicus
>contigs-14893	8e-17	Frame=-1	XP_425745.2	MGC80389 protein	PREDICTED	similar to	Gallus gallus
>contigs-14894	2e-79	Frame=+1	XP_414573.1	hypothetical protein	PREDICTED		Gallus gallus
>contigs-14895	0	Frame=+3	XP_001084826.1	PRP19/PSO4 pre-mRNA processing factor 19 homolog	PREDICTED		Macaca
>contigs-14897	2e-19	Frame=+1	XP_001372697.1	hypothetical protein	PREDICTED		Monodelphis domestica
>contigs-14898	1e-42	Frame=+1	XP_001372697.1	hypothetical protein	PREDICTED		Monodelphis domestica
>contigs-14899	3e-20	Frame=+3	XP_002192142.1	coiled-coil domain containing 59	PREDICTED	similar to	Taeniopygia
>contigs-14900	4e-81	Frame=+1	NP_001006557.3	selenoprotein T precursor			Gallus gallus
>contigs-14902	7e-37	Frame=+2	XP_002189278.1	putative selenoprotein T variant 1	PREDICTED		Taeniopygia guttata
>contigs-14905	2e-47	Frame=+3	XP_861314.1	Ribulose-phosphate 3-epimerase	PREDICTED	similar to
>contigs-14906	e-107	Frame=-2	XP_536051.2	Ribulose-phosphate 3-epimerase	PREDICTED	similar to
>contigs-14907	3e-28	Frame=+2	XP_001370372.1	stonustoxin alpha-subunit	PREDICTED	similar to	Monodelphis
>contigs-14908	2e-11	Frame=-2	XP_001370990.1	GTPase, IMAP family member 8,	PREDICTED	similar to	Monodelphis
>contigs-14909	8e-41	Frame=-3	XP_001371073.1	hypothetical protein	PREDICTED		Monodelphis domestica
>contigs-14910	0	Frame=+3	XP_002189793.1	Tripartite motif-containing 36	PREDICTED	similar to	Taeniopygia
>contigs-14911	6e-17	Frame=-2	XP_424421.2	tripartite motif-containing 36	PREDICTED	similar to	Gallus gallus
>contigs-14912	6e-52	Frame=-1	XP_420760.2	extracellular-superoxide dismutase (EC	PREDICTED	similar to
>contigs-14913	8e-84	Frame=+2	XP_420760.2	extracellular-superoxide dismutase (EC	PREDICTED	similar to
>contigs-14915	3e-11	Frame=+2	XP_420760.2	extracellular-superoxide dismutase (EC	PREDICTED	similar to
>contigs-14919	e-110	Frame=+2	XP_419213.1	proenkephalin	PREDICTED	similar to	Gallus gallus
>contigs-14920	6e-62	Frame=+1	NP_001004082.3	heat shock protein HSP 90-beta			Rattus norvegicus
>contigs-14921	e-106	Frame=+1	XP_001518700.1	heat shock protein 84b, partial	PREDICTED	similar to
>contigs-14922	1e-26	Frame=-2	NP_001004082.3	heat shock protein HSP 90-beta			Rattus norvegicus
>contigs-14923	1e-86	Frame=-1	XP_002194853.1	amine oxidase (flavin containing) domain 2	PREDICTED	similar to
>contigs-14924	4e-76	Frame=-2	XP_001376192.1	KIAA0601 protein	PREDICTED	similar to	Monodelphis domestica
>contigs-14926	5e-96	Frame=-2	XP_001510379.1	hypothetical protein	PREDICTED		Ornithorhynchus anatinus
>contigs-14928	3e-32	Frame=+1	NP_081618.1	growth and transformation-dependent protein			Mus musculus
>contigs-14929	2e-33	Frame=+3	XP_001502178.1	Growth and transformation-dependent protein	PREDICTED	similar to
>contigs-14933	3e-19	Frame=+3	XP_002186974.1	centrosomal protein 78kDa	PREDICTED		Taeniopygia guttata
>contigs-14934	e-109	Frame=-1	XP_002186974.1	centrosomal protein 78kDa	PREDICTED		Taeniopygia guttata
>contigs-14935	1e-40	Frame=+1	XP_002186974.1	centrosomal protein 78kDa	PREDICTED		Taeniopygia guttata
>contigs-14936	5e-31	Frame=+1	XP_002198754.1	neurexin 1 isoform 1	PREDICTED		Taeniopygia guttata
>contigs-14937	0	Frame=+2	XP_002198754.1	neurexin 1 isoform 1	PREDICTED		Taeniopygia guttata	1 beta
>contigs-14938	3e-50	Frame=-1	XP_001375416.1	neurexin I isoform 2	PREDICTED	similar to	Monodelphis domestica
>contigs-14939	3e-22	Frame=+1	XP_001375416.1	neurexin I isoform 2	PREDICTED	similar to	Monodelphis domestica
>contigs-14940	3e-39	Frame=+2	XP_001114208.1	neurexin 1 isoform beta	PREDICTED	similar to	Macaca mulatta
>contigs-14944	5e-58	Frame=-1	XP_001371010.1	hypothetical protein	PREDICTED		Monodelphis domestica
>contigs-14950	1e-41	Frame=+1	XP_001496166.2	synaptonemal complex protein 1	PREDICTED		Equus caballus
>contigs-14951	1e-14	Frame=+1	XP_001362435.1	synaptonemal complex protein 1	PREDICTED	similar to	Monodelphis
>contigs-14952	4e-43	Frame=-1	XP_001235269.1	CTCL tumor antigen se2-1	PREDICTED	similar to	Gallus gallus
>contigs-14953	2e-13	Frame=+2	NP_001106394.1	hypothetical protein LOC100127544			Xenopus (Silurana) tropicalis
>contigs-14954	5e-21	Frame=+2	XP_002196679.1	microtubule-associated protein 1B isoform 1	PREDICTED		Taeniopygia
>contigs-14955	e-126	Frame=-3	XP_002187976.1	microtubule-associated protein 1A	PREDICTED		Taeniopygia guttata
>contigs-14957	9e-12	Frame=+2	XP_422733.1	IQ motif containing G	PREDICTED	similar to	Gallus gallus
>contigs-14958	5e-22	Frame=+2	XP_422733.1	IQ motif containing G	PREDICTED	similar to	Gallus gallus
>contigs-14959	3e-82	Frame=-2	XP_001373485.1	IQ motif containing G	PREDICTED	similar to	Monodelphis domestica
>contigs-14960	2e-59	Frame=+3	XP_002191028.1	Eif3b protein	PREDICTED	similar to	Taeniopygia guttata
>contigs-14961	e-113	Frame=-1	XP_002191028.1	Eif3b protein	PREDICTED	similar to	Taeniopygia guttata
>contigs-14962	3e-06	Frame=-3	XP_002191028.1	Eif3b protein	PREDICTED	similar to	Taeniopygia guttata
>contigs-14963	1e-28	Frame=+2	XP_001363641.1	Solute carrier family 13 (sodium-dependent	PREDICTED	similar to
>contigs-14964	2e-17	Frame=+2	XP_421078.2	rat GCP360	PREDICTED	similar to	Gallus gallus
>contigs-14965	9e-43	Frame=-1	XP_421078.2	rat GCP360	PREDICTED	similar to	Gallus gallus
>contigs-14966	2e-70	Frame=-3	XP_001338122.2	LOC733209 protein	PREDICTED	similar to	Danio rerio
>contigs-14967	3e-68	Frame=-1	XP_002192920.1	crystallin, alpha B	PREDICTED		Taeniopygia guttata
>contigs-14969	4e-46	Frame=+1	XP_001370260.1	Chromosome 6 open reading frame 130	PREDICTED	similar to
>contigs-14970	7e-52	Frame=+2	XP_001370260.1	Chromosome 6 open reading frame 130	PREDICTED	similar to
>contigs-14971	2e-55	Frame=+2	XP_001370260.1	Chromosome 6 open reading frame 130	PREDICTED	similar to
>contigs-14972	3e-54	Frame=-2	XP_001370260.1	Chromosome 6 open reading frame 130	PREDICTED	similar to
>contigs-14974	4e-35	Frame=-2	XP_002196276.1	outer mitochondrial membrane cytochrome b5	PREDICTED		Taeniopygia
>contigs-14975	6e-53	Frame=-1	XP_002196276.1	outer mitochondrial membrane cytochrome b5	PREDICTED		Taeniopygia
>contigs-1498	1e-41	Frame=-2	XP_002189965.1	SH3 domain containing ring finger 2	PREDICTED	similar to
>contigs-14989	2e-22	Frame=+1	XP_001102153.1	vanin 1	PREDICTED		Macaca mulatta
>contigs-1499	1e-08	Frame=-1	XP_001191165.1	ORF2-encoded protein	PREDICTED	similar to	Strongylocentrotus
>contigs-14990	0	Frame=-1	XP_002191969.1	vanin 1	PREDICTED		Taeniopygia guttata
>contigs-14991	3e-63	Frame=+3	XP_420984.1	hypothetical protein	PREDICTED		Gallus gallus
>contigs-14995	3e-24	Frame=+3	XP_001380923.1	NIMA (never in mitosis gene a)- related	PREDICTED	similar to
>contigs-14996	3e-20	Frame=+2	XP_001235351.1	hypothetical protein	PREDICTED		Gallus gallus
>contigs-14998	2e-56	Frame=+1	XP_002200654.1	putative cornichon-like	PREDICTED		Taeniopygia guttata
>contigs-14999	2e-18	Frame=+3	XP_002200654.1	putative cornichon-like	PREDICTED		Taeniopygia guttata
>contigs-1500	3e-11	Frame=-1	XP_425188.2	LOC414504 protein	PREDICTED	similar to	Gallus gallus
>contigs-15001	2e-63	Frame=+2	XP_002200654.1	putative cornichon-like	PREDICTED		Taeniopygia guttata
>contigs-15002	1e-67	Frame=-1	NP_001161236.1	heat shock factor protein 2			Gallus gallus
>contigs-15003	8e-93	Frame=+3	NP_001161236.1	heat shock factor protein 2			Gallus gallus
>contigs-15005	e-132	Frame=-1	XP_001116395.1	amplified in osteosarcoma isoform 6	PREDICTED		Macaca mulatta
>contigs-15006	7e-53	Frame=-3	NP_001017958.1	osteosarcoma amplified 9, endoplasmic reticulum lectin isoform 4
>contigs-15007	2e-78	Frame=+3	XP_418484.2	hypothetical protein	PREDICTED		Gallus gallus
>contigs-15009	9e-08	Frame=-1	XP_001118526.1	pregnancy specific glycoprotein 19, partial	PREDICTED	similar to
>contigs-15011	e-136	Frame=+1	XP_001372472.1	Interleukin enhancer binding factor 2, 45kDa	PREDICTED	similar to
>contigs-15012	8e-73	Frame=-2	XP_001372472.1	Interleukin enhancer binding factor 2, 45kDa	PREDICTED	similar to
>contigs-15013	3e-67	Frame=+1	XP_001372472.1	Interleukin enhancer binding factor 2, 45kDa	PREDICTED	similar to
>contigs-15014	5e-77	Frame=-3	NP_001006347.1	OTU domain-containing protein 6B			Gallus gallus
>contigs-15015	6e-74	Frame=-1	XP_002198588.1	OTU domain containing 6B	PREDICTED		Taeniopygia guttata
>contigs-15016	8e-30	Frame=+3	XP_001377185.1	OTU domain containing 6B,	PREDICTED	similar to	Monodelphis
>contigs-15017	2e-80	Frame=+1	XP_414030.1	hypothetical protein	PREDICTED		Gallus gallus
>contigs-15018	e-142	Frame=-3	XP_424470.2	mKIAA0850 protein	PREDICTED	similar to	Gallus gallus
>contigs-15021	3e-37	Frame=+2	NP_001037933.1	hypothetical protein LOC733553			Xenopus (Silurana) tropicalis
>contigs-15024	e-126	Frame=+1	XP_002190049.1	BAT2 domain containing 1	PREDICTED	similar to	Taeniopygia guttata
>contigs-15026	1e-41	Frame=-1	XP_001517120.1	drug resistance-related protein LRP	PREDICTED	similar to
>contigs-15027	1e-73	Frame=+2	XP_419159.2	Chromosome 18 open reading frame 45	PREDICTED	similar to	Gallus
>contigs-15028	e-104	Frame=-3	XP_419159.2	Chromosome 18 open reading frame 45	PREDICTED	similar to	Gallus
>contigs-15029	1e-36	Frame=+2	XP_419159.2	Chromosome 18 open reading frame 45	PREDICTED	similar to	Gallus
>contigs-15030	5e-57	Frame=+2	XP_419159.2	Chromosome 18 open reading frame 45	PREDICTED	similar to	Gallus
>contigs-15034	6e-67	Frame=+3	NP_001025925.1	heme-binding protein 1			Gallus gallus
>contigs-15035	1e-79	Frame=+1	XP_416585.1	hypothetical protein	PREDICTED		Gallus gallus
>contigs-15036	e-151	Frame=-3	XP_001232052.1	Gu protein	PREDICTED	similar to	Gallus gallus
>contigs-15037	2e-32	Frame=+1	XP_002190981.1	hypothetical protein	PREDICTED		Taeniopygia guttata
>contigs-15038	6e-12	Frame=-3	XP_001518298.1	G protein-coupled receptor TGR7	PREDICTED	similar to
>contigs-15039	2e-49	Frame=+2	XP_001377372.1	interferon-gamma-inducible p47 GTPase	PREDICTED	similar to
>contigs-15040	2e-29	Frame=+2	XP_001521825.1	LOC616722 protein	PREDICTED	similar to	Ornithorhynchus anatinus
>contigs-15041	6e-13	Frame=+2	XP_002188510.1	phospholipase A2 inhibitor beta subunit	PREDICTED	similar to
>contigs-15043	1e-26	Frame=+3	XP_002188510.1	phospholipase A2 inhibitor beta subunit	PREDICTED	similar to
>contigs-15044	8e-14	Frame=+2	XP_002188510.1	phospholipase A2 inhibitor beta subunit	PREDICTED	similar to
>contigs-15045	e-145	Frame=-2	NP_001085245.1	hypothetical protein LOC432343			Xenopus laevis
>contigs-15046	0	Frame=+3	NP_001006467.1	coatomer subunit beta			Gallus gallus
>contigs-15049	e-117	Frame=-1	XP_001513607.1	suppressor of G2 allele of skp1 homolog	PREDICTED	similar to
>contigs-15050	e-168	Frame=-3	XP_416380.1	MGC83791 protein	PREDICTED	similar to	Gallus gallus
>contigs-15051	3e-53	Frame=+1	NP_001086567.1	coiled-coil domain-containing protein 77			Xenopus laevis
>contigs-15052	1e-13	Frame=-3	XP_002193119.1	coiled-coil domain containing 77	PREDICTED		Taeniopygia guttata
>contigs-15053	3e-96	Frame=+1	XP_421555.1	MMAC1	PREDICTED	similar to	Gallus gallus
>contigs-15056	1e-09	Frame=+3	XP_001376000.1	myosin, heavy chain 9, non-muscle	PREDICTED	similar to	Monodelphis
>contigs-15068	e-137	Frame=+1	NP_001026351.1	SWAP-70 protein			Gallus gallus
>contigs-15069	9e-50	Frame=+2	NP_001026351.1	SWAP-70 protein			Gallus gallus
>contigs-15070	2e-56	Frame=-2	NP_001026351.1	SWAP-70 protein			Gallus gallus
>contigs-15071	4e-31	Frame=+2	XP_001502787.1	hypothetical protein isoform 1	PREDICTED		Equus caballus
>contigs-15073	1e-24	Frame=+3	XP_001502787.1	hypothetical protein isoform 1	PREDICTED		Equus caballus
>contigs-15079	1e-36	Frame=+3	XP_002196959.1	hypothetical protein	PREDICTED		Taeniopygia guttata
>contigs-1508	7e-20	Frame=+3	XP_002192226.1	eukaryotic translation intiation factor 4GI	PREDICTED	similar to
>contigs-15080	e-102	Frame=-2	XP_416422.1	hypothetical protein	PREDICTED		Gallus gallus
>contigs-15081	2e-69	Frame=+1	XP_002190655.1	YEATS domain containing 4	PREDICTED		Taeniopygia guttata
>contigs-15082	5e-56	Frame=+2	XP_001492273.2	glioma-amplified sequence-41	PREDICTED	similar to	Equus caballus
>contigs-15083	e-159	Frame=-3	XP_002197776.1	structural maintenance of chromosomes 3	PREDICTED		Taeniopygia
>contigs-15085	e-137	Frame=+3	XP_417173.2	dynein cytoplasmic heavy chain 2	PREDICTED	similar to	Gallus
>contigs-15086	5e-41	Frame=+1	NP_001368.2	cytoplasmic dynein 2 heavy chain 1 isoform 1			Homo sapiens
>contigs-15087	8e-50	Frame=+3	XP_417173.2	dynein cytoplasmic heavy chain 2	PREDICTED	similar to	Gallus
>contigs-15088	8e-18	Frame=+3	XP_001346113.1	hypothetical protein	PREDICTED		Danio rerio
>contigs-15089	2e-32	Frame=-2	NP_001098477.1	sperm acrosome membrane-associated protein 3 precursor			Bos taurus
>contigs-15090	5e-09	Frame=+2	XP_001113262.1	sperm acrosome associated 3 isoform 2	PREDICTED	similar to	Macaca
>contigs-15091	2e-78	Frame=+3	XP_001491583.2	CG18041 CG18041-PA	PREDICTED	similar to	Equus caballus
>contigs-15092	8e-24	Frame=-3	XP_001381656.1	erythroblast membrane-associated protein	PREDICTED	similar to
>contigs-15093	5e-06	Frame=+1	XP_001750242.1	hypothetical protein			Monosiga brevicollis MX1
>contigs-15097	e-101	Frame=-3	XP_425708.2	Ogfr protein	PREDICTED	similar to	Gallus gallus
>contigs-15098	5e-07	Frame=-2	XP_001097989.1	DnaJ homolog, subfamily B, member 8 isoform 1	PREDICTED	similar to
>contigs-15099	3e-25	Frame=-3	XP_693644.1	si	PREDICTED		Danio rerio
>contigs-15100	4e-06	Frame=+3	XP_001147360.1	36 kDa phosphothyrosine protein	PREDICTED	similar to	Pan
>contigs-15102	0	Frame=-3	XP_001234153.1	Titin (Connectin) (Rhabdomyosarcoma antigen	PREDICTED	similar to
>contigs-15103	1e-40	Frame=-1	XP_856533.1	Bromodomain adjacent to zinc finger domain 2B	PREDICTED	similar to
>contigs-15104	1e-62	Frame=-1	XP_856818.1	Bromodomain adjacent to zinc finger domain 2B	PREDICTED	similar to
>contigs-15105	5e-72	Frame=+2	XP_415893.1	carbonic anhydrase 4	PREDICTED	similar to	Gallus gallus
>contigs-15106	7e-35	Frame=-1	XP_415893.1	carbonic anhydrase 4	PREDICTED	similar to	Gallus gallus
>contigs-15107	1e-67	Frame=-1	XP_855220.1	hypothetical protein XP_850127	PREDICTED		Canis familiaris
>contigs-15108	e-105	Frame=+1	XP_002190952.1	solute carrier family 16 (monocarboxylic acid	PREDICTED
>contigs-15109	6e-18	Frame=+1	XP_002190952.1	solute carrier family 16 (monocarboxylic acid	PREDICTED
>contigs-15110	7e-39	Frame=+3	XP_587823.2	solute carrier family 16 (monocarboxylic acid	PREDICTED	similar to
>contigs-15111	8e-18	Frame=-3	NP_660359.2	transmembrane protein 217 isoform 1			Homo sapiens
>contigs-15113	2e-45	Frame=-3	NP_001084727.1	hypothetical protein LOC414692			Xenopus laevis
>contigs-15114	0	Frame=+1	NP_001084727.1	hypothetical protein LOC414692			Xenopus laevis
>contigs-15115	5e-38	Frame=+2	XP_002197667.1	putative promethin variant 2 isoform 2	PREDICTED		Taeniopygia
>contigs-15116	4e-48	Frame=+2	NP_001039089.1	aldehyde dehydrogenase 16A1			Xenopus (Silurana) tropicalis
>contigs-15117	7e-41	Frame=-2	NP_001039089.1	aldehyde dehydrogenase 16A1			Xenopus (Silurana) tropicalis
>contigs-15118	2e-37	Frame=-2	XP_421895.2	kendrin	PREDICTED	similar to	Gallus gallus
>contigs-15119	2e-21	Frame=+2	XP_421895.2	kendrin	PREDICTED	similar to	Gallus gallus
>contigs-15121	e-114	Frame=+2	XP_002189718.1	coagulation factor V (proaccelerin, labile factor)	PREDICTED
>contigs-15122	9e-65	Frame=+1	NP_001012786.1	myelin expression factor 2			Gallus gallus
>contigs-15123	4e-29	Frame=+3	XP_510381.2	hypothetical protein isoform 2	PREDICTED		Pan troglodytes
>contigs-15124	1e-70	Frame=+1	XP_001517219.1	NODAL modulator 2	PREDICTED	similar to	Ornithorhynchus anatinus
>contigs-15125	e-142	Frame=+1	NP_001006129.1	NEDD8-activating enzyme E1 regulatory subunit			Gallus gallus
>contigs-15126	2e-29	Frame=+3	XP_001157017.1	C8orfK29 protein	PREDICTED	similar to	Pan troglodytes
>contigs-15127	3e-20	Frame=+3	XP_001917190.1	F-box and leucine-rich repeat protein 6	PREDICTED		Equus caballus
>contigs-15128	6e-10	Frame=-3	XP_001917190.1	F-box and leucine-rich repeat protein 6	PREDICTED		Equus caballus
>contigs-15129	2e-33	Frame=-1	NP_001106562.1	hypothetical protein LOC100127760			Xenopus (Silurana) tropicalis
>contigs-1513	3e-07	Frame=+3	XP_001235315.1	hypothetical protein	PREDICTED		Gallus gallus
>contigs-15133	3e-31	Frame=-1	NP_061342.1	intraflagellar transport protein 20 homolog			Mus musculus
>contigs-15134	1e-15	Frame=-3	XP_002199754.1	putative intraflagellar transport protein 20 variant 1	PREDICTED
>contigs-15135	1e-54	Frame=+1	NP_061342.1	intraflagellar transport protein 20 homolog			Mus musculus
>contigs-15136	2e-75	Frame=+1	NP_001039646.1	aldehyde dehydrogenase 18A1			Bos taurus
>contigs-15139	0	Frame=+2	XP_417485.1	MGC68706 protein isoform 3	PREDICTED	similar to	Gallus gallus
>contigs-15140	1e-28	Frame=-3	XP_001364048.1	WD repeat domain 1 isoform 1	PREDICTED	similar to	Monodelphis
>contigs-15141	e-114	Frame=+2	XP_002193299.1	WD repeat domain 1	PREDICTED		Taeniopygia guttata
>contigs-15144	e-113	Frame=+1	XP_419437.2	hypothetical protein	PREDICTED		Gallus gallus
>contigs-15146	0	Frame=-1	NP_001012585.1	tetratricopeptide repeat protein 27			Gallus gallus
>contigs-15147	3e-23	Frame=+3	NP_765994.2	trafficking protein, kinesin binding 2			Mus musculus
>contigs-15148	4e-49	Frame=-1	NP_765994.2	trafficking protein, kinesin binding 2			Mus musculus
>contigs-15149	1e-70	Frame=+3	NP_765994.2	trafficking protein, kinesin binding 2			Mus musculus
>contigs-15150	2e-94	Frame=+1	XP_002186706.1	thioredoxin domain containing 10	PREDICTED	similar to	Taeniopygia
>contigs-15151	e-107	Frame=-3	XP_419113.2	KIAA1830 protein	PREDICTED	similar to	Gallus gallus
>contigs-15152	9e-07	Frame=-2	NP_990590.1	angiogenin precursor			Gallus gallus
>contigs-15153	8e-07	Frame=+3	NP_001093575.1	ribonuclease like 2			Danio rerio
>contigs-15156	4e-08	Frame=+2	XP_870801.3	leucine rich repeat containing 37A	PREDICTED	similar to	Bos taurus
>contigs-15157	3e-24	Frame=+2	XP_870801.3	leucine rich repeat containing 37A	PREDICTED	similar to	Bos taurus
>contigs-15161	8e-60	Frame=-1	XP_421431.1	2P domain potassium channel Talk-1	PREDICTED	similar to	Gallus
>contigs-15163	9e-96	Frame=-1	NP_037125.1	nardilysin precursor			Rattus norvegicus
>contigs-15166	8e-86	Frame=+3	XP_001491796.2	uncharacterized hypothalamus protein HARP11	PREDICTED	similar to
>contigs-15168	6e-60	Frame=+2	XP_001366433.1	Dim1p homolog	PREDICTED	similar to	Monodelphis domestica
>contigs-15169	1e-74	Frame=+1	XP_001366433.1	Dim1p homolog	PREDICTED	similar to	Monodelphis domestica
>contigs-15171	2e-34	Frame=+1	NP_001079525.1	mitochondrial ribosomal protein L43		similar to	Xenopus laevis
>contigs-15173	5e-27	Frame=-1	NP_001079525.1	mitochondrial ribosomal protein L43		similar to	Xenopus laevis
>contigs-15176	e-170	Frame=+3	NP_001106312.1	hypothetical protein LOC100127263			Xenopus laevis
>contigs-15177	2e-46	Frame=+3	XP_001511641.1	putative serine carboxypeptidase CPVL	PREDICTED	similar to
>contigs-15178	2e-22	Frame=+1	NP_001030384.1	endothelial differentiation-related factor 1			Bos taurus
>contigs-15180	0	Frame=-3	XP_001501250.2	Ubiquitin specific peptidase 2	PREDICTED	similar to	Equus caballus
>contigs-15183	0	Frame=-1	NP_001026401.1	kinesin family member 11			Gallus gallus
>contigs-15184	6e-27	Frame=-1	XP_421662.2	hypothetical protein	PREDICTED		Gallus gallus
>contigs-15185	7e-85	Frame=+2	XP_001501427.2	Interferon-induced protein with	PREDICTED	similar to
>contigs-15186	5e-20	Frame=+1	XP_001925987.1	Interferon-induced protein with	PREDICTED	similar to
[truncated: 22,615 more rows]

## Sheet: Table S4-A
Table S4-A. Summary of all statistically significant effects of TNT, Diet and TNT*Diet interaction in Exposure I. Cells highlighted in yellow represent statistically significant effects of each treatment in duplicate microarray targets. Pairwise comparisons were conducted comparing treatments against the dual control condition (ad libitum feeding and gavage with corn-oil control, 0 mg/kg/d TNT). …
Test	ProbeName	ProbeName	Probes Represented	p-value (TNT)	p-value (Diet)	p-value (TNT-Diet)	Fold change ([Restricted-0] vs [ad libitum-0])	TNT	Diet	TNT-Diet	Fold change ([Restricted-5] vs [ad libitum-0])	TNT	Diet	TNT-Diet	Fold change ([Restricted-10] vs [ad libitum-0])	TNT	Diet	TNT-Diet	Fold change ([Restricted-20] vs [ad libitum-0])	TNT	Diet	TNT-Diet	Fold change ([ad libitum-5] vs [ad libitum-0])	TNT	Diet	TNT-Diet	Fold change ([ad libitum-10] vs [ad libitum-0])	TNT	Diet	TNT-Diet	Fold change ([ad libitum-20] vs [ad libitum-0])	TNT	Diet	TNT-Diet	Description	Evalue	Frame	GenbankAccession	GenbankAccession 2	PrimaryAccession	ProbeSequence
Diet	CUST_10497_PI425224029_1	CUST_10497_	CUST_10497_ & CUST_10497_A	0.131624	0.00693327	0.61202	1.76808				1.07798				1.66238				1.17003				-1.09152				1.09906				-2.01021				breast cancer 1, early onset [Monodelphis domestica]	7e-32	Frame=+3	NP_001029141.1	NP_001029141	contigs-31148	AGAATTGGAGTTCTGTGGCTACGTTTTTTATGAAACACTTACTTACAGAGAGTGTAGCTT
Diet	CUST_10498_PI425224029_1	CUST_10498_	CUST_10498_ & CUST_10498_A	0.0752786	0.00326615	0.595494	1.92223				1.02867				1.72404				1.21103				-1.26822				1.02777				-2.2455				breast cancer 1, early onset [Monodelphis domestica]	7e-32	Frame=+3	NP_001029141.1	NP_001029141	contigs-31148	TTCAGGAATTCAAGATCTCGAGAATTGGAGTTCTGTGGCTACGTTTTTTATGAAACACTT
Diet	CUST_11525_PI425224029_1	CUST_11525_	CUST_11525_ & CUST_11525_A	0.0862427	0.00510692	0.132673	-1.06858				1.05789				1.64743				1.88296		sig		-1.12465				-1.2853				1.18121				PREDICTED: similar to Ankycorbin (Ankyrin repeat and coiled-coil	e-166	Frame=+3	XP_425003.2	XP_425003	contigs-33148	TGATCTGCAAGAACTCAGAGCAACGTGTGAGGAGATTGAAGTGCTGAAGGAAGAATTGAC
Diet	CUST_11627_PI425224029_1	CUST_11627_	CUST_11627_ & CUST_11627_A	0.579979	0.00369364	0.693476	1.65187				1.67322				1.48207				1.79086		sig		1.09269				1.22337				1.40129				myosin-9 isoform 1 [Mus musculus]	e-108	Frame=+2	NP_071855.2	NP_071855	contigs-33269	AAGCTGGAAATGGACTTGAAGGATCTAGAGGCCCACATAGACTCTGCTAACAAGAATCGT
Diet	CUST_12170_PI425224029_1	CUST_12170_	CUST_12170_ & CUST_12170_A	3.29957e-09	0.00467791	0.139867	5.80548				48.4054				55.7048				252.153				5.90406				46.858				187.638				PREDICTED: similar to chitotriosidase [Ornithorhynchus anatinus]	4e-21	Frame=+1	XP_001518594.1	XP_001518594	contigs-3423	TACCTCATACAGATTAACTCTGAAGATGGATACACTGCATTTTAATCAGCACTAACTAGC
Diet	CUST_12328_PI425224029_1	CUST_12328_	CUST_12328_ & CUST_12328_A	0.688573	4.53151e-05	0.51712	5.70688		sig		5.70724		sig		4.75612		sig		3.45888				1.89901				1.91677				1.54751				PREDICTED: similar to Ficolin-1 precursor (Collagen/fibrinogen	4e-28	Frame=+2	XP_850307.1	XP_850307	contigs-34575	TGCAATTGTGCATGCGTCTTACTGATTGCCTATGAGTCATCTCGATTTAAAGTCCATATT
Diet	CUST_12926_PI425224029_1	CUST_12926_	CUST_12926_ & CUST_12926_A	0.0103753	0.00282457	0.224127	1.27417				1.54694				1.93411				1.9878				-1.69867				1.38818				1.52151				PREDICTED: similar to 1600002O04Rik protein [Gallus gallus]	2e-23	Frame=+3	XP_421358.2	XP_421358	contigs-36013	AATCTTTATCAATGGAGAATGGGGTACTGTCTGTGATGACTTGTGGACCTCAAAGGCAGC
Diet	CUST_12943_PI425224029_1	CUST_12943_	CUST_12943_ & CUST_12943_A	0.170543	0.000736085	0.387403	2.38934				4.02036		sig		4.50686		sig		1.72743				1.29325				1.64527				1.50496				stromelysin-1 precursor [Canis lupus familiaris]	5e-38	Frame=+3	NP_001002967.1	NP_001002967	contigs-36054	ACAAAGGTACTCCAGTTCAACCCTAACAGTCGACGTGTTCAGTCAGTTCAAAGAAGCAAT
Diet	CUST_12944_PI425224029_1	CUST_12944_	CUST_12944_ & CUST_12944_A	0.00718917	0.000724824	0.737833	2.32568				4.18061				4.1949				1.41725				1.69522				1.81095				1.12892				stromelysin-1 precursor [Canis lupus familiaris]	5e-38	Frame=+3	NP_001002967.1	NP_001002967	contigs-36054	AAATTGATGCTGCTTTACAGCATGATGGGTATGTCTACTTCTTCCAGGGGACAAAGGTAC
Diet	CUST_13235_PI425224029_1	CUST_13235_	CUST_13235_ & CUST_13235_A	2.47943e-05	0.00579689	0.333284	-1.08753				-2.08944				-2.19741				-3.65993				-1.54044				-1.67624				-1.85754				arrestin 3, retinal [Gallus gallus]	3e-61	Frame=+2	NP_001091002.1	NP_001091002	contigs-36787	AAAGTGAAAGTCAACCTGATGGTATCCAGAGGAGGGATCTTGGGAGATCTCACATCAAGT
Diet	CUST_13601_PI425224029_1	CUST_13601_	CUST_13601_ & CUST_13601_A	0.0123813	0.00882691	0.493093	-1.09867				-1.32201				-1.30819				-1.47235				-1.24606				-1.02118				-1.23228				PREDICTED: putative malate dehydrogenase cytoplasmic variant 1	e-167	Frame=+2	XP_002199654.1	XP_002199654	contigs-37393	GGATGCAAGGCCTACATGTCTTTGTATTGCAAAAACCTAAGTAGAAAATACTGAATATGA
Diet	CUST_14012_PI425224029_1	CUST_14012_	CUST_14012_ & CUST_14012_A	0.105127	0.00429896	0.972071	1.26279				1.27373				1.27503				1.52235		sig		1.07076				1.0815				1.2732				PREDICTED: tyrosine 3-monooxygenase/tryptophan 5-monooxygenase	e-110	Frame=+2	XP_002197936.1	XP_002197936	contigs-37858	ATGATAAGAAGATGCAGCTTGTCAAGGACTACCGAGAGAAAGTGGAGTCTGAGCTAAAGT
Diet	CUST_14252_PI425224029_1	CUST_14252_	CUST_14252_ & CUST_14252_A	2.40281e-07	0.000262014	0.546335	1.86755				3.71612				3.16056				5.00573				2.40794				2.54905				3.20796				vimentin [Mus musculus]	e-145	Frame=+1	NP_035831.2	NP_035831	contigs-38069	TGCACTTAAAGGATCTAATGAATCCCTGGAACGCCAGATGCGTGAAATGGAAGATAACTT
Diet	CUST_14530_PI425224029_1	CUST_14530_	CUST_14530_ & CUST_14530_A	0.00287669	0.00691465	0.402859	1.41701				1.97663				1.85628				1.66793				1.38327				1.84105				1.31512				CNDP dipeptidase 2 [Gallus gallus]	0	Frame=+2	NP_001006385.1	NP_001006385	contigs-38302	CACAGTACTGTAACTCCCTAATCTTTAATTCACTACCAATTATTCCTTGCAGAAGGAAGT
Diet	CUST_14905_PI425224029_1	CUST_14905_	CUST_14905_ & CUST_14905_A	0.00958239	0.000774081	0.364127	1.82054				1.59372				2.26293				2.27866				1.25974				1.42628				1.96718				PREDICTED: plastin 3 (T isoform) [Taeniopygia guttata]	3e-97	Frame=+3	XP_002194055.1	XP_002194055	contigs-38734	TCTGTAAAATGATCAACCTTTCCGTTCCCGACACAATTGACGAAAGAGCGATCAAACAAA
Diet	CUST_14906_PI425224029_1	CUST_14906_	CUST_14906_ & CUST_14906_A	0.12385	0.00736828	0.732076	1.45039				1.55211				2.27398		sig		1.93146				1.1026				1.25135				1.60322				PREDICTED: plastin 3 (T isoform) [Taeniopygia guttata]	3e-97	Frame=+3	XP_002194055.1	XP_002194055	contigs-38734	TCAGAGGAAGAAAAATACGCCTTTGTGAACTGGATAAACAAAGCCCTGGAAAACGACGCG
Diet	CUST_15400_PI425224029_1	CUST_15400_	CUST_15400_ & CUST_15400_A	0.000996145	0.00922426	0.60237	1.73909				2.04234				1.84088				3.67411				1.29153				1.67697				2.57242				PREDICTED: similar to macrophage capping protein [Monodelphis	3e-28	Frame=+1	XP_001364175.1	XP_001364175	contigs-39499	CCTTACCCTGCATCAACCATTTTGCCCTTATTAAATTGGAGCCACTGTATTGTACAAAAA
Diet	CUST_16046_PI425224029_1	CUST_16046_	CUST_16046_ & CUST_16046_A	0.410091	0.00665486	0.541138	1.13572				-1.02534				1.33481				1.17534				-1.61685				-1.44125				-1.19704				PREDICTED: similar to Tspan8 protein [Gallus gallus]	1e-57	Frame=+3	XP_416096.1	XP_416096	contigs-40286	CAGTCTATAAATCTCAGATTGAACAAGCACTGGACTCGACAATGAAAGTAAACCTTGATG
Diet	CUST_17122_PI425224029_1	CUST_17122_	CUST_17122_ & CUST_17122_A	0.793646	0.00173708	0.902581	1.55341				1.91782				2.01428				1.72703				-1.13106				1.14983				-1.16324				neutrophil cytosolic factor 1 [Gallus gallus]	e-159	Frame=+3	NP_001025880.1	NP_001025880	contigs-41295	ATTTAATGCCAAAGGACTCCAAGAAGATAGCAGAAGATATCACAGGGCCCATCATCCTAC
Diet	CUST_17241_PI425224029_1	CUST_17241_	CUST_17241_ & CUST_17241_A	0.265732	0.00633493	0.255928	1.60135				1.93411				2.29131				2.70752				1.32182				1.96012				-1.27996				PREDICTED: hypothetical protein [Gallus gallus]	3e-21	Frame=+3	XP_421446.2	XP_421446	contigs-41424	TGCTGTTGCAAAGTCCAAAATACCACAGGTTTTGCGACCAGCTACAATTACAGGTAATCT
Diet	CUST_17590_PI425224029_1	CUST_17590_	CUST_17590_ & CUST_17590_A	0.00872103	0.00794524	0.782553	1.37122				1.42337				1.84467				1.77729				1.14383				1.37547				1.60664				insulin-like growth factor 2 receptor [Gallus gallus]	4e-34	Frame=+1	NP_990301.1	NP_990301	contigs-41919	ATTTTTATTAAAGGCCTCTCAGGAAGAAGCCAAGCAGTTGGAGCACTACTGAGTTTACTC
Diet	CUST_17840_PI425224029_1	CUST_17840_	CUST_17840_ & CUST_17840_A	0.00825972	0.0012691	0.493635	-1.12198				-1.41644				-1.25796				-1.52578				-1.03237				-1.04391				-1.31885				ATP synthase, H+ transporting, mitochondrial F0 complex, subunit E	5e-14	Frame=+1	NP_001091003.1	NP_001091003	contigs-42338	AGTCCTCTTCTTCACTTTTTAATATCCCCGTGTTTTGAAATACTGAAGTATAATCCTGTC
Diet	CUST_18013_PI425224029_1	CUST_18013_	CUST_18013_ & CUST_18013_A	0.339062	0.00541374	0.120796	1.05653				1.34083				1.45258				-1.04897				-1.62323				-1.06266				-1.16082				tripartite motif-containing 7 [Gallus gallus]	1e-35	Frame=+2	NP_001092822.1	NP_001092822	contigs-42592	ACCTTATAGAAATAATGAAGAATGCCAGGCTTCAGGGGACTACAAGAGCAGAAGGCAAGG
Diet	CUST_18064_PI425224029_1	CUST_18064_	CUST_18064_ & CUST_18064_A	3.47581e-06	0.00959816	0.961519	1.24933				2.03427				2.27294				2.90639				1.57244				1.86912				2.13203				pyruvate kinase muscle isozyme [Gallus gallus]	2e-51	Frame=+1	NP_990800.1	NP_990800	contigs-42640	GCTGCAGTAGATCTTCCAGCTGTTTCTGAAAAGGACATCCAAGATCTAAAAATTTGGTGT
Diet	CUST_18773_PI425224029_1	CUST_18773_	CUST_18773_ & CUST_18773_A	0.523633	0.000329132	0.647567	2.94262		sig		5.52528		sig		3.29643		sig		4.00267				1.4473				2.00371				1.2717				normal mucosa of esophagus-specific gene 1 protein [Mus musculus]	2e-20	Frame=+1	NP_001004174.1	NP_001004174	contigs-43383	CTAGCAGTATATAATGGCCTTTATCCATTTATTCGTTTGTTAGTCTTGTGGCCTTTATTC
Diet	CUST_18774_PI425224029_1	CUST_18774_	CUST_18774_ & CUST_18774_A	0.629053	0.000467017	0.637069	2.55889				4.69336		sig		3.27405		sig		3.12936				1.14011				1.83988				1.17094				normal mucosa of esophagus-specific gene 1 protein [Mus musculus]	2e-20	Frame=+1	NP_001004174.1	NP_001004174	contigs-43383	CTGACTTGCATTTGCAAGAGCCATGCTTAATTTGAAGAAAAGTGTTCAGTGTTCTACATT
Diet	CUST_19003_PI425224029_1	CUST_19003_	CUST_19003_ & CUST_19003_A	0.475133	0.00337721	0.757535	-1.47836				-1.47553				-1.35865				-1.19701				-1.13929				-1.10862				1.03738				PREDICTED: lipoic acid synthetase [Taeniopygia guttata]	e-174	Frame=+2	XP_002189456.1	XP_002189456	contigs-43576	GGACATTGTGTACAGCATTCTATTAGTGTTCCAGCTGTTCCAGTATTTACATTTCATTAA
Diet	CUST_19241_PI425224029_1	CUST_19241_	CUST_19241_ & CUST_19241_A	0.355469	0.00649072	0.752308	1.47805				1.50199				1.2714				1.6491				-1.04519				1.05005				1.34799				PREDICTED: similar to myosin, heavy chain 9, non-muscle [Monodelphis	1e-56	Frame=+1	XP_001376000.1	XP_001376000	contigs-43808	ACAAAGAAGAAGCTTCAGAAAGACCTGGAGGCCACGAACCAACGTTATGAAGAAAAAGCA
Diet	CUST_19320_PI425224029_1	CUST_19320_	CUST_19320_ & CUST_19320_A	0.00112392	0.00250879	0.794218	1.30729				1.60848				1.57435				2.47395				-1.05076				1.13048				1.90755				PREDICTED: similar to Macrophage-capping protein (Actin regulatory	e-152	Frame=+3	XP_001499035.2	XP_001499035	contigs-43878	AAAGGGAAGAAGAATATCCGAGCCACTGAAAGGGAGCTTAGCTGGGCTAGTTTTAACACT
Diet	CUST_19599_PI425224029_1	CUST_19599_	CUST_19599_ & CUST_19599_A	0.24654	0.00395537	0.364895	1.76441		sig		1.38447				1.64589				1.52609				1.06176				1.47472				-1.33702				PREDICTED: similar to kinesin family member 2C [Ornithorhynchus	8e-17	Frame=+3	XP_001520785.1	XP_001520785	contigs-44124	TGTTGTACGAGCTCGATCTAGAAGCAGCTACTCTTCTGACAGATGTAACATACAACCAAA
Diet	CUST_1970_PI425224029_1	CUST_1970_	CUST_1970_ & CUST_1970_A	0.214222	0.00279993	0.421751	-2.10705		sig		-1.70273		sig		-1.98542		sig		-2.60901		sig		-1.32854				-1.43049				-1.75949				coagulation factor 9 [Xenopus (Silurana) tropicalis]	4e-30	Frame=+2	NP_001011223.1	NP_001011223	contigs-14446	GCTGTTGATATGCTCACCCAAAAACAAATGTACCCATTTTTGTTTCTTCCTCTTCACATT
Diet	CUST_20014_PI425224029_1	CUST_20014_	CUST_20014_ & CUST_20014_A	0.000193024	0.00986203	0.557466	-1.06058				-1.44244				-1.3568				-1.59513				-1.1277				-1.12568				-1.46831				NADH dehydrogenase (ubiquinone) 1 alpha subcomplex, 13 [Xenopus	1e-26	Frame=+1	NP_001087363.1	NP_001087363	contigs-44643	GATTTGGGACCCTCCCAAAAACCAGCATATTTCCAAATAAACAACTTCTGGTGTGTGTAA
Diet	CUST_20589_PI425224029_1	CUST_20589_	CUST_20589_ & CUST_20589_A	0.00539167	0.00475579	0.90224	-1.2522				-1.2626				-1.51152				-1.93243				1.05647				-1.06206				-1.56032				PREDICTED: similar to LOC613274 protein [Taeniopygia guttata]	6e-39	Frame=+2	XP_002196874.1	XP_002196874	contigs-45468	CTATTAGAAACAAAGCACGTCTTGCAGAACCCTTTCCCTCATCTTCAGCAACAACATTTT
Diet	CUST_21185_PI425224029_1	CUST_21185_	CUST_21185_ & CUST_21185_A	0.603034	0.00146747	0.380824	1.44864				1.21208				1.15344				1.34868				1.05886				1.04145				1.06812				PREDICTED: similar to Chloride intracellular channel protein 1	e-125	Frame=+1	XP_001491405.1	XP_001491405	contigs-46082	ACTTTTTATGTATGTGTGTGTCTTTCAGCAGCAGCAGTGGGAGGGGGGATTTCTATTTTC
Diet	CUST_21186_PI425224029_1	CUST_21186_	CUST_21186_ & CUST_21186_A	0.473165	0.00121984	0.506365	1.38146				1.14657				1.09033				1.23783				-1.02889				-1.03549				-1.08653				PREDICTED: similar to Chloride intracellular channel protein 1	e-125	Frame=+1	XP_001491405.1	XP_001491405	contigs-46082	CTTTGAAATAACAAACTTCTGAGCATGGAAAAGGGATGTGGAGCTTCCGTGGCAGGGATT
Diet	CUST_21647_PI425224029_1	CUST_21647_	CUST_21647_ & CUST_21647_A	0.000553879	0.00373849	0.347842	-1.7732				-2.09792				-2.21441				-3.3445				-1.06301				-1.97921				-2.6397				PREDICTED: hypothetical protein isoform 1 [Ornithorhynchus	7e-49	Frame=+1	XP_001506987.1	XP_001506987	contigs-46511	ATTTGAACCTAGGTGCACAGGACTGTTTGCATACAGGTACTGAGGAAATGTTGCACAGCT
Diet	CUST_21658_PI425224029_1	CUST_21658_	CUST_21658_ & CUST_21658_A	0.842243	0.000382528	0.849072	1.8603				1.92585				2.07779				2.79482				-1.076				1.08216				1.03848				spermatogenesis associated 4 [Oncorhynchus mykiss]	1e-70	Frame=+1	NP_001117998.1	NP_001117998	contigs-46522	CTGTGACTAGAAAAGGGGATCTTTGCTTATTTTTAACTCAACAGAAAACTCATGAACATG
Diet	CUST_21832_PI425224029_1	CUST_21832_	CUST_21832_ & CUST_21832_A	0.000623418	0.00213119	0.105459	1.05201				-1.59409				-1.64397				-2.01543				-1.22787				-1.16937				-1.23426				PREDICTED: similar to mitochondrial phosphoenolpyruvate	1e-70	Frame=+2	XP_859768.1	XP_859768	contigs-46664	TTTCAGCTATGTTCAGTGAGTAGTGAAGTTTCAACCAGTAATGAGGCAGCTGTCTTATCA
Diet	CUST_22011_PI425224029_1	CUST_22011_	CUST_22011_ & CUST_22011_A	0.0330669	0.00125719	0.462935	1.92867				1.37252				2.00806				1.64389				-1.95481				1.34607				1.24542				ornithine carbamoyltransferase [Sus scrofa]	e-132	Frame=+2	NP_001157474.1	NP_001157474	contigs-46838	TTATGCTAAGTGCTGCTAAATTTGGGATGGATCTACATATTGCTACTCCAAAGGGTTTTG
Diet	CUST_22051_PI425224029_1	CUST_22051_	CUST_22051_ & CUST_22051_A	0.069994	0.00393441	0.672563	-1.09886				-1.60768				-1.46625				-1.80697		sig		-1.16182				-1.04358				-1.22176				PREDICTED: similar to glycerol-3-phosphate dehydrogenase 1-like	e-178	Frame=+2	XP_002191251.1	XP_002191251	contigs-46893	TCTCTATTTGCTATCACATCAACATGAGGAGAGGGACCTAATACGGAGTTCTGGACAACC
Diet	CUST_22171_PI425224029_1	CUST_22171_	CUST_22171_ & CUST_22171_A	0.176193	0.000218551	0.523575	-1.40038				-1.21633				-1.24176				-1.33937				1.08442				1.04918				-1.19497				PREDICTED: dehydrogenase/reductase (SDR family) member 7 [Taeniopygia	e-135	Frame=+1	XP_002200406.1	XP_002200406	contigs-47006	GTGGAATGGATGCTGATGTTTCTTATTACAAAAAGTCTTCCTAAGAAGCTGCATGTTTTC
Diet	CUST_2274_PI425224029_1	CUST_2274_	CUST_2274_ & CUST_2274_A	0.358448	0.00724902	0.206689	-1.16037				-1.00967				-1.24332				-1.51475				-1.01447				-1.00976				1.0224				PREDICTED: similar to Solute carrier family 13 (sodium-dependent	1e-28	Frame=+2	XP_001363641.1	XP_001363641	contigs-14963	AAGTGACTGATTTTGCAGGGCTGTACGATAGATGACTGGAAGGCTATGTTTTTACCATTA
Diet	CUST_23252_PI425224029_1	CUST_23252_	CUST_23252_ & CUST_23252_A	0.465491	0.00411582	0.809969	-1.11044				-1.25551				-1.27039				-1.33649				1.05166				-1.02308				-1.0969				PREDICTED: similar to NADH dehydrogenase [ubiquinone] 1 beta	6e-90	Frame=+3	XP_001498182.1	XP_001498182	contigs-48530	AACAGCCAATGTAAATGGCTCCTTTCTGAATGCAAATTCCGTATCTCCTTCTGTAAAGGA
Diet	CUST_23254_PI425224029_1	CUST_23254_	CUST_23254_ & CUST_23254_A	0.117095	0.00210015	0.682232	-1.17018				-1.294				-1.54019				-1.37778				1.02173				-1.1286				-1.21012				PREDICTED: similar to NADH dehydrogenase [ubiquinone] 1 beta	2e-49	Frame=+1	XP_001498182.1	XP_001498182	contigs-48531	AAAGTAATTTTGGACAAAGACAGCACTCCCCAGCCGTACATTCCTTTCCTGATTCTCCGT
Diet	CUST_23467_PI425224029_1	CUST_23467_	CUST_23467_ & CUST_23467_A	0.55549	0.00667512	0.202218	1.52249				1.66985				1.74348				3.26292				-1.10119				1.6325				-1.17143				PREDICTED: epithelial cell adhesion molecule [Taeniopygia guttata]	3e-85	Frame=+2	XP_002195947.1	XP_002195947	contigs-48771	TTACAAATTGGATCCAAAGCACATCAGTGTTACGTATGAAAACCCTTACATTACCATTGA
Diet	CUST_23468_PI425224029_1	CUST_23468_	CUST_23468_ & CUST_23468_A	0.425643	0.00792034	0.210547	1.32645				1.41015				1.5738				3.09066				-1.12683				1.36343				-1.12876				PREDICTED: epithelial cell adhesion molecule [Taeniopygia guttata]	3e-85	Frame=+2	XP_002195947.1	XP_002195947	contigs-48771	GAATAGTCCACTGGACCAAGCAACCCTTGAAAGAAACATTGGAGATTCGCTTTATCAGCG
Diet	CUST_23576_PI425224029_1	CUST_23576_	CUST_23576_ & CUST_23576_A	1.40983e-05	0.00844436	0.399964	1.75235				2.62475				2.5381				3.78324				1.60711				2.1035				3.53624				annexin A1 [Gallus gallus]	e-142	Frame=+2	NP_996789.1	NP_996789	contigs-48866	GTCATCTCTGAAATAGATTAGTGTCCAGTTTTTGTATCTTGTAAAACTGTAGCCTAGGAA
Diet	CUST_23777_PI425224029_1	CUST_23777_	CUST_23777_ & CUST_23777_A	0.521718	0.0046159	0.101405	-1.02994				-1.23705				1.38857				1.64438				-1.48397				-1.39522				-1.88024				PREDICTED: similar to TMEM71 protein [Monodelphis domestica]	7e-23	Frame=+3	XP_001381537.1	XP_001381537	contigs-49043	AGACCCATGGGCCAGGTGTGACAGGCACATTCAGATAAAAATAAACATTTCTATACTAAC
Diet	CUST_24331_PI425224029_1	CUST_24331_	CUST_24331_ & CUST_24331_A	0.00243207	0.00108237	0.0771885	-2.5474				-1.43176				-2.6778				-2.23799				-1.11492				-1.9982				-1.91548				5-aminoimidazole-4-carboxamide ribonucleotide formyltransferase/IMP	5e-51	Frame=+1	NP_001068722.1	NP_001068722	contigs-49606	CATGATGTATGTACTGGGAACAAAAAGTATTTAAATTGGTTGTAGTATGCTGACTCCTTG
Diet	CUST_24332_PI425224029_1	CUST_24332_	CUST_24332_ & CUST_24332_A	0.00217805	0.00569138	0.183918	-2.10015				-1.5392				-2.62426				-2.1726				-1.06188				-1.95312				-2.20702				5-aminoimidazole-4-carboxamide ribonucleotide formyltransferase/IMP	5e-51	Frame=+1	NP_001068722.1	NP_001068722	contigs-49606	ACTGTGGTTTAGTTTGCCAGTAGAAGACTGCAAACAAAATCAGTTGCTTAGTCAAAAAAG
Diet	CUST_24645_PI425224029_1	CUST_24645_	CUST_24645_ & CUST_24645_A	0.264899	0.00516269	0.837382	2.00267				1.43188				2.59807				1.77642				-1.22644				1.40301				-1.63992				PREDICTED: hypothetical protein [Macaca mulatta]	5e-28	Frame=+3	XP_001093082.1	XP_001093082	contigs-50022	ATCAGCCGAAGGATACAGCGTAGAGGAATTAGAAAGCCACATCGCTCTACTCCATGAATA
Diet	CUST_24646_PI425224029_1	CUST_24646_	CUST_24646_ & CUST_24646_A	0.365278	0.00716201	0.968051	2.26909				1.68202				3.29096				2.00349				1.10959				1.53037				-1.21369				PREDICTED: hypothetical protein [Macaca mulatta]	5e-28	Frame=+3	XP_001093082.1	XP_001093082	contigs-50022	GACCAAGAAATAGCACATCTATCAGCCGAAGGATACAGCGTAGAGGAATTAGAAAGCCAC
Diet	CUST_2547_PI425224029_1	CUST_2547_	CUST_2547_ & CUST_2547_A	0.065313	0.00324449	0.298121	-1.11462				-1.27782				-1.42718				-1.56213		sig		-1.05217				-1.27877				-1.01604				PREDICTED: similar to Vesicle docking protein [Ornithorhynchus	1e-30	Frame=+1	XP_001510418.1	XP_001510418	contigs-15308	GCTACCAGATTGTCCCTTTAAAACAAAGCTTTGTTCTTTTATTGAAGTCACATGCTGAAT
Diet	CUST_25944_PI425224029_1	CUST_25944_	CUST_25944_ & CUST_25944_A	0.123433	0.00857252	0.269606	1.17506				1.95901				2.42393				2.58413		sig		1.38965				1.64862				-1.29175				PREDICTED: similar to chmadrin (short type) [Gallus gallus]	2e-50	Frame=+2	XP_421822.2	XP_421822	contigs-51593	TACTGGGCAGTATAGCACATATGAATTTCCATATAAAATACACCAGCCAGAAAGAAAAGA
Diet	CUST_26096_PI425224029_1	CUST_26096_	CUST_26096_ & CUST_26096_A	0.00213187	0.00634595	0.840606	-1.15752				-1.56006				-1.69407				-1.85405				-1.23956				-1.25496				-1.54488				PREDICTED: aldolase B, fructose-bisphosphate [Taeniopygia guttata]	e-159	Frame=+2	XP_002186732.1	XP_002186732	contigs-51735	GGATGACTATAGCCCTTATGTTGTTATAAAAAGGATGAAGAATCAAATTGCTAGCTGACA
Diet	CUST_26216_PI425224029_1	CUST_26216_	CUST_26216_ & CUST_26216_A	0.221826	0.00792668	0.243071	1.01711				-1.15214				-1.26767				-1.17125				1.12994				-1.02268				-1.04293				prohibitin-2 [Gallus gallus]	e-103	Frame=+3	NP_001074354.1	NP_001074354	contigs-51859	ATGAGTGAGGCCTTATACATAACATAGGCCATCTCTCATCTCATTGGTGTCCTGCTGTCT
Diet	CUST_26337_PI425224029_1	CUST_26337_	CUST_26337_ & CUST_26337_A	0.0425172	0.00598656	0.137473	-1.09824				-1.30433				-1.60043		sig		-1.69726		sig		-1.07305				1.19061				-1.43328				PREDICTED: hypothetical protein [Taeniopygia guttata]	1e-39	Frame=+1	XP_002196076.1	XP_002196076	contigs-51988	CTTAAGATCTGGAAGCAATTTTTGTTGGCCTGCCTTCATTTTACCCTTTCAACTTTAATT
Diet	CUST_26694_PI425224029_1	CUST_26694_	CUST_26694_ & CUST_26694_A	0.222717	0.00642956	0.0899264	2.037		sig		3.10559		sig		2.27313				2.30611		sig		-1.01466				2.27888				1.97851				WAP four-disulfide core domain protein 2 precursor [Sus scrofa]	6e-15	Frame=+1	NP_999112.1	NP_999112	contigs-52332	ACCTTGCATCCTCCCCTTGTTTAATGTAGTCTATGAATAAAAAGATTCTGTCTGAACTTA
Diet	CUST_28208_PI425224029_1	CUST_28208_	CUST_28208_ & CUST_28208_A	0.719917	0.00693262	0.487909	2.592		sig		1.56597				1.85348				1.83694				-1.07581				1.44909				1.21279				PREDICTED: similar to Epstein-Barr virus-induced protein [Gallus	9e-20	Frame=+1	XP_415406.2	XP_415406	contigs-6731	TTGATAATGTTGCATGATCAAGAAGGTGGCTTTTCAGCTCCATCAGGGTAGATTTTGCCC
Diet	CUST_28480_PI425224029_1	CUST_28480_	CUST_28480_ & CUST_28480_A	0.576192	0.00559317	0.601391	-1.39679				-1.16569				-1.24342				-1.38727				-1.05688				-1.04877				-1.13579				PREDICTED: similar to autocrine motility factor receptor, partial	3e-21	Frame=+3	XP_002188534.1	XP_002188534	contigs-773	CTGGCTGCTGCTTCACTGTATAAAGCATGTGATATCTAAATAAGTGTTTGGACAGCTAAG
Diet	CUST_28772_PI425224029_1	CUST_28772_	CUST_28772_ & CUST_28772_A	0.138224	0.00642846	0.63701	-1.36517				-1.41263				-1.61685		sig		-1.95155		sig		-1.20466				-1.3854				-1.2362				PREDICTED: similar to selenoprotein I [Ornithorhynchus anatinus]	8e-44	Frame=+2	XP_001515031.1	XP_001515031	contigs-8760	AGCTCTCATGGTCTTCACAGCAACGTCTGGATTTCAAGGCAGATTAGAGGAACCTATACT
Diet	CUST_30309_PI425224029_1	CUST_30309_	CUST_30309_ & CUST_30309_A	0.0188032	0.00424948	0.215759	1.37656				2.68434		sig		1.37347				1.94424		sig		1.19057				1.27535				1.64193		sig		PREDICTED: similar to tumor necrosis factor, alpha-induced protein	3e-21	Frame=-3	XP_001507969.1	XP_001507969	contigs-13780	GCATTTTCAAGTGTGTAGCACTTATGCCAAGTTCTACCACCACTGTTTTGCCTCTCAGCT
Diet	CUST_32736_PI425224029_1	CUST_32736_	CUST_32736_ & CUST_32736_A	0.410347	0.00538957	0.815968	1.35022				1.36923				1.72611		sig		1.29282				1.09054				1.16412				1.0991				PREDICTED: similar to mitogen-activated protein kinase 12	1e-70	Frame=-1	XP_002189751.1	XP_002189751	contigs-21465	TAGGTTGTATAATGGCTGAGATGATAACAGGAAGGCCACTCTTCAAAGGCAACGATCATT
Diet	CUST_33009_PI425224029_1	CUST_33009_	CUST_33009_ & CUST_33009_A	0.0010387	0.00346657	0.201985	1.70453				2.10426				2.04691				2.79769				1.64448				2.05007				1.92745				PREDICTED: transmembrane 7 superfamily member 1 (upregulated in	7e-60	Frame=-3	XP_002195203.1	XP_002195203	contigs-226	TATTACAGTTCGCCAGCGCCATACGTGGGCTCAAACAAAAATACATGGCTTCCAGCTTAT
Diet	CUST_33169_PI425224029_1	CUST_33169_	CUST_33169_ & CUST_33169_A	0.488003	0.0037788	0.820284	1.26556				1.47464				1.52302				1.64843				-1.0409				-1.0711				1.25911				PREDICTED: similar to SLC12A9 protein [Taeniopygia guttata]	2e-22	Frame=-3	XP_002191415.1	XP_002191415	contigs-23476	TGATGGATCATGGGACCAGGGCTAGATCAGCTGAAGACAGACTGTGTGCTTCACCTTTCG
Diet	CUST_33218_PI425224029_1	CUST_33218_	CUST_33218_ & CUST_33218_A	0.111972	0.00929257	0.450565	1.12271				2.0138		sig		1.76719				1.49105				1.05573				1.38431				1.09187				PREDICTED: similar to vav 1 oncogene [Equus caballus]	3e-64	Frame=-1	XP_001496482.2	XP_001496482	contigs-23682	AACTGGTGGAGTATTATCAAGAGAACTCCCTGAAGGATTGTTTCAAGACCCTTGATACTG
Diet	CUST_33509_PI425224029_1	CUST_33509_	CUST_33509_ & CUST_33509_A	0.00177844	0.00181634	0.771454	1.62924				2.52076				2.83093				3.02212				1.47804				1.70093				2.48635				BCL2-related protein A1 [Gallus gallus]	8e-41	Frame=-3	NP_990197.1	NP_990197	contigs-24389	GGGACGGATTTTGACCATATTCCTGTTCGGAGGAATTCTGACTAAAAGGTTACAAGGGTG
Diet	CUST_33513_PI425224029_1	CUST_33513_	CUST_33513_ & CUST_33513_A	0.00828434	0.000952877	0.779255	2.14975				2.7464				3.57819				3.41139				1.88541				2.27292				2.08948				BCL2-related protein A1 [Gallus gallus]	4e-16	Frame=-1	NP_990197.1	NP_990197	contigs-24390	GACTGGTAATAAATCAGGTCTGGTGTCACACAAGGTACAAACAATTTATATCAGATTTCC
Diet	CUST_33514_PI425224029_1	CUST_33514_	CUST_33514_ & CUST_33514_A	0.0903627	0.00163715	0.460014	2.73013		sig		3.11048		sig		4.22464		sig		4.62541		sig		2.26227		sig		2.76533		sig		1.55247				BCL2-related protein A1 [Gallus gallus]	4e-16	Frame=-1	NP_990197.1	NP_990197	contigs-24390	ATTGTATTAAAAAATTCTTGCAGCCAATCTGACTGGTAATAAATCAGGTCTGGTGTCACA
Diet	CUST_33774_PI425224029_1	CUST_33774_	CUST_33774_ & CUST_33774_A	0.152529	0.000556204	0.572504	-1.14175				-1.31256				-1.40022				-1.48735				1.15233				-1.04208				-1.15291				PREDICTED: paraoxonase 2 isoform 1 [Taeniopygia guttata]	1e-82	Frame=-2	XP_002197143.1	XP_002197143	contigs-24965	AAAGAAGTTAAAGAAGTGGCAGGAGGACTTTACTCTGCCAATGGCATTAACATTTCACCG
Diet	CUST_33926_PI425224029_1	CUST_33926_	CUST_33926_ & CUST_33926_A	0.100628	0.00581855	0.324301	1.25406				1.95212				2.6402				2.44934				-1.25722				1.83147				-1.48433				budding uninhibited by benzimidazoles 1 [Gallus gallus]	5e-83	Frame=-1	NP_001012888.1	NP_001012888	contigs-25430	TTCCCCAACGGGACGGTGTTCACTGGAAAGTGTGAAACATCTGGATTTCAGTGTATTGAA
Diet	CUST_34675_PI425224029_1	CUST_34675_	CUST_34675_ & CUST_34675_A	0.0741011	0.00581125	0.359277	-1.37494				1.14831				-1.01251				-1.38488				1.19873				1.23895				1.23663				NADH dehydrogenase (ubiquinone) Fe-S protein 1, 75kDa (NADH-coenzyme	e-179	Frame=-2	NP_001006518.1	NP_001006518	contigs-28431	GGGAGTCGAGGGGGAGATAAACTATTTTTTAGTCTGTTTATGTTTGTTCTTATGAATGTA
Diet	CUST_3477_PI425224029_1	CUST_3477_	CUST_3477_ & CUST_3477_A	0.000532073	0.00158792	0.599567	1.77006				2.06612				2.68719				3.28398				1.68771				1.62176				2.49435				PREDICTED: protein tyrosine phosphatase, receptor type, E isoform 2	5e-40	Frame=+1	XP_001141710.1	XP_001141710	contigs-17131	ATGGAGTTCCATGTTCAGACTACATTAATGCTTCATACATCGATGGTTACAAGGAAAGAA
Diet	CUST_34939_PI425224029_1	CUST_34939_	CUST_34939_ & CUST_34939_A	0.0356848	0.00530846	0.950884	1.27028				-1.0614				1.39182				1.67342				-1.40819				-1.09788				1.20367				PREDICTED: similar to kinesin protein 9 [Gallus gallus]	8e-39	Frame=-3	XP_418511.2	XP_418511	contigs-28986	AAGTGGAGAAAGGAAGACTTTGCGTACTTGAGTTTGGCTTCAAATAATATATGCAGATTT
Diet	CUST_35048_PI425224029_1	CUST_35048_	CUST_35048_ & CUST_35048_A	0.00471291	0.00368686	0.0471017	1.2625				-2.04168				-1.48165				-3.06169				-1.07281				1.06164				-1.22422				PREDICTED: similar to	0	Frame=-3	XP_001509392.1	XP_001509392	contigs-29255	TTATCCTATATCAAGATTTTTAACGTTGGCAGTCGGTACTTGGTGAACCGGGTCCAGGAC
Diet	CUST_35585_PI425224029_1	CUST_35585_	CUST_35585_ & CUST_35585_A	0.250811	0.00214375	0.851173	-1.21854				-1.09097				-1.11601				-1.06064				1.23001				1.10569				1.20453				PREDICTED: similar to chromosome 9 open reading frame 5 [Gallus	2e-35	Frame=-1	XP_419042.2	XP_419042	contigs-31062	GGTTGCAAAATCATCTCCTCTCTCCAAAAATTTCTTGAGTCACGTTTCTTAAATTGTATC
Diet	CUST_356_PI425224029_1	CUST_356_	CUST_356_ & CUST_356_A	0.0863984	0.004427	0.820345	1.4998				2.00091		sig		2.07582		sig		1.87993				1.51847		sig		1.6014				1.07714				gmfg protein [Xenopus (Silurana) tropicalis]	4e-68	Frame=+1	NP_001025651.1	NP_001025651	contigs-10834	AGATTGATCAGCAGCAGATCCCATAATAACTTCTGTCATCAAGATCTCCCTCACTTTCAT
Diet	CUST_35659_PI425224029_1	CUST_35659_	CUST_35659_ & CUST_35659_A	0.0160048	0.00379041	0.642218	-1.1672				1.17326				-1.04498				-1.08591				1.54697				1.43955				1.11667				PREDICTED: similar to CHMP family, member 7 [Ornithorhynchus	2e-68	Frame=-1	XP_001506159.1	XP_001506159	contigs-31327	ATTGATTCCTATGTCTGTGGTGCTTCCCAGTATCTCAGATGCTGAGCTTGAAGCAGAGTT
Diet	CUST_36224_PI425224029_1	CUST_36224_	CUST_36224_ & CUST_36224_A	0.166673	0.00395345	0.0814416	1.04261				-1.04882				1.15285				1.05216				-1.25503				-1.31483				-1.03564				SWI/SNF related, matrix associated, actin dependent regulator of	2e-51	Frame=-2	NP_990470.1	NP_990470	contigs-33085	ATTTGCAGGCACAGGATAGAGCTCATCGAATTGGACAGCAGAATGAAGTTCGAGTACTTC
Diet	CUST_36261_PI425224029_1	CUST_36261_	CUST_36261_ & CUST_36261_A	0.132305	0.004656	0.586236	-1.04005				1.04525				1.0237				-1.04726				1.31185				1.27225				1.18026				PREDICTED: similar to GTP-binding protein RAB21 [Gallus gallus]	1e-35	Frame=-1	XP_001233648.1	XP_001233648	contigs-33146	GTGAAGTATGTGACCAGAGAATTGGACAATTTTCTACAATGGTTAACAAAGCAAACCAAT
Diet	CUST_37981_PI425224029_1	CUST_37981_	CUST_37981_ & CUST_37981_A	0.00153861	0.000186245	0.0826914	3.83617				5.85708				5.34555				8.15611				1.68363				5.08357				4.01135				PREDICTED: similar to vacuolar H+ ATPase C2 [Taeniopygia guttata]	0	Frame=-1	XP_002196413.1	XP_002196413	contigs-38195	CTGGAAGCCTTTTTCTGATCATGTTAGAGAACATGCTTCACAAGGCAATTAAAACAAAAA
Diet	CUST_38192_PI425224029_1	CUST_38192_	CUST_38192_ & CUST_38192_A	0.188773	0.00665167	0.522446	2.00858				3.27622				2.79321				2.17849				1.16028				2.4481				-1.20744				PREDICTED: similar to DNA topoisomerase II [Ornithorhynchus anatinus]	e-140	Frame=-2	XP_001519680.1	XP_001519680	contigs-38595	ATTCACTGGGGCAAAACCAGTACCTAGTCAACGGGGAGGTGTTCATTATTGATTCAACCA
Diet	CUST_3895_PI425224029_1	CUST_3895_	CUST_3895_ & CUST_3895_A	0.279822	0.0057954	0.0666251	2.45782		sig		2.7278		sig		2.30726		sig		2.11052		sig		1.25944				2.28		sig		1.99525				methionyl-tRNA synthetase, cytoplasmic [Xenopus laevis]	5e-15	Frame=+2	NP_001079984.1	NP_001079984	contigs-18239	TTTTGGCCAGGAACAGAGTGATTTTGCCAATCAGTTGTTTGAGTGCGAAGCAACTGAGCT
Diet	CUST_3896_PI425224029_1	CUST_3896_	CUST_3896_ & CUST_3896_A	0.394245	0.00438974	0.0746416	2.1812		sig		2.64673				2.08571		sig		1.82762				1.10131				2.01758		sig		1.71752				methionyl-tRNA synthetase, cytoplasmic [Xenopus laevis]	5e-15	Frame=+2	NP_001079984.1	NP_001079984	contigs-18239	ATTTTGGCCAGGAACAGAGTGATTTTGCCAATCAGTTGTTTGAGTGCGAAGCAACTGAGC
Diet	CUST_39460_PI425224029_1	CUST_39460_	CUST_39460_ & CUST_39460_A	0.263462	0.00530827	0.246929	1.19741				1.46785				1.55464				2.12843		sig		1.17592				1.29304				-1.00369				Enah/Vasp-like [Gallus gallus]	2e-53	Frame=-1	NP_001006487.1	NP_001006487	contigs-41343	ATCAGTGGGGAGAAGTCCTGAACCTAAGAGTCCCATTCAATTCCAACCATCCTCTAGAAT
Diet	CUST_39477_PI425224029_1	CUST_39477_	CUST_39477_ & CUST_39477_A	0.537714	0.000445193	0.00406511	-1.38663				-1.04182				-1.26973				-1.85037				-1.26991				1.38306				1.90649				PREDICTED: similar to 5,10-methenyltetrahydrofolate synthetase	2e-73	Frame=-1	XP_413857.2	XP_413857	contigs-41364	TGGCTCATCGCTACTGACTCAGACTTAATAGTTCCATTGTGTGTAGAGTAATCATTATTT
Diet	CUST_39591_PI425224029_1	CUST_39591_	CUST_39591_ & CUST_39591_A	0.294676	0.0029955	0.81377	-1.15213				-1.08532				-1.12478				-1.03447				1.09415				1.02986				1.16289				PREDICTED: similar to F-box and leucine-rich repeat protein 3	8e-80	Frame=-2	XP_693270.1	XP_693270	contigs-41575	CCATTGAGATGCCCTAAATATAGGTAGAAATCAGTTCATTTATTCAGATACTCAAGTTCC
Diet	CUST_39944_PI425224029_1	CUST_39944_	CUST_39944_ & CUST_39944_A	0.613518	0.0049843	0.930115	-1.22834				-1.15967				-1.1978				-1.24488				1.13026				-1.01853				-1.06378				PREDICTED: similar to Polymerase (RNA) I polypeptide D, 16kDa	2e-26	Frame=-1	XP_417121.1	XP_417121	contigs-42420	CCTTATACACCCAGCTTTCGATCTAAAGGAAAGAAGAGTAAGCTCTTCTCCTCCTAGGCA
Diet	CUST_40192_PI425224029_1	CUST_40192_	CUST_40192_ & CUST_40192_A	0.00374125	0.000288918	0.460961	1.7557				2.6907				2.12709				4.19262				1.5889				1.71318				1.87565				PREDICTED: annexin A2 [Taeniopygia guttata]	e-174	Frame=-3	XP_002194183.1	XP_002194183	contigs-43103	CCCTAATCTCAGTAGGAGCAAAAAAGCCAAAAAGGAAGATAACATTCCCAAAGGAGAAAG
Diet	CUST_40531_PI425224029_1	CUST_40531_	CUST_40531_ & CUST_40531_A	0.0112618	0.00273457	0.848139	-1.17812				-1.28562				-1.28275				-1.48104				-1.06105				-1.02275				-1.33757				PREDICTED: aconitase 2, mitochondrial [Taeniopygia guttata]	2e-39	Frame=-2	XP_002197422.1	XP_002197422	contigs-43723	GCCCGATCATTTCAGTGATGGTGAAAGGATGAAAAATTAGGATTATTGCTCTTGTGGAAA
Diet	CUST_43279_PI425224029_1	CUST_43279_	CUST_43279_ & CUST_43279_A	0.0291301	0.00481624	0.595899	1.80825				2.15949		sig		2.90179		sig		2.71486				1.84571				1.90356		sig		1.61816				PREDICTED: hypothetical protein [Taeniopygia guttata]	e-136	Frame=-2	XP_002198851.1	XP_002198851	contigs-49545	TAGGGATCTTATTTGGCATCGCTGCATTTCTAAGGGAGTGAAGAAATACACATGTACACT
Diet	CUST_44542_PI425224029_1	CUST_44542_	CUST_44542_ & CUST_44542_A	0.0285466	0.00465066	0.236254	1.27287				1.75475				2.02912		sig		1.86786		sig		-1.07596				1.153				1.84796		sig		PREDICTED: TNFAIP3 interacting protein 1 [Equus caballus]	5e-91	Frame=-1	XP_001503730.2	XP_001503730	contigs-52276	ATCAGATCTCTGAGAAACTGAGGTGTGAGAATCTGGAACTCAGGAAGATGGTGATGATGG
Diet	CUST_44709_PI425224029_1	CUST_44709_	CUST_44709_ & CUST_44709_A	0.00027953	0.00604583	0.841216	1.42268				1.64285				1.75705				2.53734				1.28323				1.26932				2.18527				PREDICTED: similar to polycomb group ring finger 5 [Equus caballus]	3e-51	Frame=-1	XP_001496466.1	XP_001496466	contigs-52586	GACTTCGAGAACAGGAACTGCACCGTGAGGCTGAATTTTGGAAGAAAAACAAACCTACTA
Diet	CUST_44710_PI425224029_1	CUST_44710_	CUST_44710_ & CUST_44710_A	0.000155488	0.00880376	0.922885	1.4361				1.70621				1.79011				2.71587				1.40058				1.36211				2.16019				PREDICTED: similar to polycomb group ring finger 5 [Equus caballus]	3e-51	Frame=-1	XP_001496466.1	XP_001496466	contigs-52586	TAGAGGAAATTATATTTAAGTTGGTTCCAGGACTTCGAGAACAGGAACTGCACCGTGAGG
Diet	CUST_44801_PI425224029_1	CUST_44801_	CUST_44801_ & CUST_44801_A	0.439148	0.00249932	0.234141	1.80122		sig		1.24621				1.14129				1.48791				1.10206				1.05342				-1.38133				nesprin-1 isoform 2 [Homo sapiens]	7e-68	Frame=-3	NP_149062.1	NP_149062	contigs-52748	CAGGCTTCAGTTCAAAATGCTTTGAAAGACTGTCAGGAACTTGAAGAGCAAATAAAAGAA
Diet	CUST_45201_PI425224029_1	CUST_45201_	CUST_45201_ & CUST_45201_A	0.134015	0.00352946	0.623243	-1.38114				-1.2509				-1.47674				-1.92175		sig		-1.02454				-1.2809				-1.16641				riboflavin-binding protein [Gallus gallus]	8e-77	Frame=-2	NP_990794.1	NP_990794	contigs-53793	GCTTTATCAGACTCTACTGCGCTCAACTGCTTTCTTAATAATGAAAAGGACAATATATCA
Diet	CUST_45202_PI425224029_1	CUST_45202_	CUST_45202_ & CUST_45202_A	0.0921527	0.00824009	0.924554	-1.26758				-1.15292				-1.4242				-1.80322				1.27261				-1.10131				-1.19727				riboflavin-binding protein [Gallus gallus]	8e-77	Frame=-2	NP_990794.1	NP_990794	contigs-53793	TTCATACTTATAAACTGCCTTCCTTCCTGTGAATTTTCTGTGTTCATGGTGCTTTAGTCA
Diet	CUST_4521_PI425224029_1	CUST_4521_	CUST_4521_ & CUST_4521_A	2.04405e-06	0.00376987	0.959095	-2.27873				-1.43004				-3.38717				-11.7965				1.49612				-2.02595				-5.8059				PREDICTED: similar to apolipoprotein A-V [Gallus gallus]	3e-58	Frame=+1	XP_417939.2	XP_417939	contigs-19489	TCTCTGCTCCCTGAATTACACCATTGTACAGAGAGACAAAGATCTGAGATTTACCATGTG
Diet	CUST_4522_PI425224029_1	CUST_4522_	CUST_4522_ & CUST_4522_A	2.60216e-06	0.00443253	0.973871	-2.07446				-1.38981				-3.54708				-13.6825				1.54833				-2.0078				-5.69188				PREDICTED: similar to apolipoprotein A-V [Gallus gallus]	3e-58	Frame=+1	XP_417939.2	XP_417939	contigs-19489	CTTTTGCAGTGAGATGATTCTCTCTGCTCCCTGAATTACACCATTGTACAGAGAGACAAA
Diet	CUST_45583_PI425224029_1	CUST_45583_	CUST_45583_ & CUST_45583_A	0.852194	0.000842347	0.210943	2.55598		sig		2.14553		sig		2.04797		sig		1.66551				1.04405				1.49756				1.45726				PREDICTED: hypothetical protein [Ornithorhynchus anatinus]	3e-36	Frame=-3	XP_001508399.1	XP_001508399	contigs-6918	GTGCATTGCACACTGCTTCGGTCAAAAATTAATTTAAACCATTGTGATGCAAAAAGAGGA
Diet	CUST_45584_PI425224029_1	CUST_45584_	CUST_45584_ & CUST_45584_A	0.738182	0.000912167	0.151446	2.82217		sig		2.61052		sig		1.82286				1.65665				1.23587				1.57798				1.22445				PREDICTED: hypothetical protein [Ornithorhynchus anatinus]	3e-36	Frame=-3	XP_001508399.1	XP_001508399	contigs-6918	TTTCAATTCTTGCCTTTTTGCGCTTTTGCAGTGCATTGCACACTGCTTCGGTCAAAAATT
Diet	CUST_45782_PI425224029_1	CUST_45782_	CUST_45782_ & CUST_45782_A	0.462125	0.0023338	0.145787	-1.03771				-1.352				-1.59673				-1.94249		sig		-1.07834				1.02392				1.14725				PREDICTED: similar to alpha-1-antitrypsin [Taeniopygia guttata]	3e-71	Frame=-3	XP_002200218.1	XP_002200218	contigs-7840	GTTGCAAAGAATGGGTATAACTTCTGTTTTTAATGATACCGCTGATCTGTCTGGAATTAC
Diet	CUST_46746_PI425224029_1	CUST_46746_	CUST_46746_ & CUST_46746_A	0.523108	0.00874839	0.663021	1.2222				1.33468				1.54824				1.59342		sig		1.11832				1.19729				-1.05641				PREDICTED: hypothetical protein [Monodelphis domestica]	7e-39	Frame=-2	XP_001369729.1	XP_001369729	singlet-3522	CCCAGAATTCTTGACCATGATGGCCAGAAAATGAAAGACACAGACAGTGAGGAAGAAATT
Diet	CUST_46914_PI425224029_1	CUST_46914_	CUST_46914_ & CUST_46914_A	0.0767226	0.00628369	0.0560572	1.04345				1.36401				1.29994				3.93153		sig		-1.17822				1.08649				1.06234				PREDICTED: similar to mKIAA0687 protein [Pan troglodytes]	4e-33	Frame=-1	XP_515665.2	XP_515665	singlet-3958	ATTCATTCGTGATCAACCAAATGAAAAGGCAAGTCCGGATCCAGCTTAAAAGATCATATA
Diet	CUST_46957_PI425224029_1	CUST_46957_	CUST_46957_ & CUST_46957_A	0.00360776	0.000420818	0.608452	1.62629				2.50418				2.1048				3.74407				1.50989				1.65516				1.83349				annexin A2 [Gallus gallus]	4e-19	Frame=-2	NP_990682.1	NP_990682	singlet-4113	TGTACAAAACTGAGCTGGAAAAAGGATATCATCTCAGACACATCGGGGCGATTTCCGGAA
Diet	CUST_4856_PI425224029_1	CUST_4856_	CUST_4856_ & CUST_4856_A	0.565795	0.00340772	0.546391	1.12329				1.29448				1.2738				1.42011				-1.08463				1.11127				1.00689				PREDICTED: ubiquitin-like 3 [Taeniopygia guttata]	4e-53	Frame=+1	XP_002194356.1	XP_002194356	contigs-19854	GGAAAATACTTTCAGCAGTCTTGTTTTCTTGAATTCAGTAATGGCCAACTGAAAAACAGA
Diet	CUST_4889_PI425224029_1	CUST_4889_	CUST_4889_ & CUST_4889_A	2.06281e-05	0.00361439	0.613617	-1.20073				-1.53933				-1.64574				-2.42221				-1.30766				-1.42247				-1.63959				coagulation factor IX precursor [Gallus gallus]	1e-82	Frame=+1	NP_989674.1	NP_989674	contigs-19910	TGGGGTATGGGGACGCTTTTTCCATTTTCTTTTCCAAACTCTTTTTCCCCTTAAAAATAT
Diet	CUST_5132_PI425224029_1	CUST_5132_	CUST_5132_ & CUST_5132_A	0.0368037	0.00807458	0.15652	1.04613				-1.26464				-1.19869				-1.40736				-1.04804				-1.03885				-1.04864				NADH dehydrogenase (ubiquinone) Fe-S protein 4 precursor [Homo	3e-54	Frame=+3	NP_002486.1	NP_002486	contigs-20296	CAAACTTTTCTTGGAACAAAAGGCAAGGGTGTCCACAAAATAGGTTGGCATTGGCTGTCT
Diet	CUST_6685_PI425224029_1	CUST_6685_	CUST_6685_ & CUST_6685_A	0.130725	0.00150415	0.729744	-1.30509				-1.12992				-1.33662				-1.38932				1.01397				-1.0258				-1.21114				NADH dehydrogenase [ubiquinone] 1 beta subcomplex subunit 8,	6e-76	Frame=+2	NP_777092.1	NP_777092	contigs-23810	GCAAAACTAGTTCATATGAAATCAGTACGTGGAGTGTGGTACATATAAGATTTTTCTTGC
Diet	CUST_7598_PI425224029_1	CUST_7598_	CUST_7598_ & CUST_7598_A	0.114937	0.00316616	0.588036	1.21318				1.13439				1.33597				1.25075				-1.45749				1.06848				1.03928				PREDICTED: similar to SEC14 (S. cerevisiae)-like 1 [Monodelphis	2e-35	Frame=+1	XP_001371290.1	XP_001371290	contigs-25264	TGCAGTACAGCTTAATCATCAGTGACAATTGAAAAGCAAATCGAAACAAACAAGCAAACA
Diet	CUST_7680_PI425224029_1	CUST_7680_	CUST_7680_ & CUST_7680_A	0.045232	0.00473313	0.860999	-1.18737				-1.26327				-1.37323				-1.57439		sig		1.09547				-1.12237				-1.3002				PREDICTED: hypothetical protein [Ornithorhynchus anatinus]	4e-35	Frame=+1	XP_001518434.1	XP_001518434	contigs-25443	CAGAAATTATTGCTTTCAGTGACAAAGCAAATGAATTCCATGATGTGAACTGTGAGGTTG
Diet	CUST_7686_PI425224029_1	CUST_7686_	CUST_7686_ & CUST_7686_A	0.776232	0.00268641	0.773537	-1.18111				-1.18764				-1.08202				-1.17436				1.06806				1.0621				1.15948				protein arginine N-methyltransferase 7 [Gallus gallus]	1e-40	Frame=+3	NP_001005831.1	NP_001005831	contigs-25466	GGAGAGGTTGGCATGGATTTTCAGCTCTTAAATTAATACAGCATCCTTCCAAAGAAAAAT
Diet	CUST_8113_PI425224029_1	CUST_8113_	CUST_8113_ & CUST_8113_A	0.119992	0.00672439	0.807566	1.45446				2.97626				4.74271		sig		2.11708				1.02897				1.82866				-1.36174				DNA topoisomerase 2-alpha [Homo sapiens]	2e-34	Frame=+2	NP_001058.2	NP_001058	contigs-26375	CATGAACAAGTTAATGACCGATGGGAGGTTTGTCTAACAATGAGTAGGAAAAAGGGCTTC
Diet	CUST_8114_PI425224029_1	CUST_8114_	CUST_8114_ & CUST_8114_A	0.0239362	0.00253578	0.84162	1.71769				3.13284				4.75662		sig		2.085				1.17626				2.34642				-1.45002				DNA topoisomerase 2-alpha [Homo sapiens]	2e-34	Frame=+2	NP_001058.2	NP_001058	contigs-26375	GCAATTCATTAGAAAGTTATCCATGAACAAGTTAATGACCGATGGGAGGTTTGTCTAACA
Diet	CUST_8609_PI425224029_1	CUST_8609_	CUST_8609_ & CUST_8609_A	0.18108	0.00277652	0.892904	-1.15306				-1.03877				-1.15773				1.04265				1.21112				1.11649				1.22311				PREDICTED: hypothetical protein [Gallus gallus]	1e-26	Frame=+3	XP_422152.2	XP_422152	contigs-27633	TACCAGAAATTTGGATCTCAGGAAAATGACACTTGAATTATGAGTTCACCATACCAGAAA
Diet	CUST_9161_PI425224029_1	CUST_9161_	CUST_9161_ & CUST_9161_A	0.475027	0.00343443	0.605005	-1.12399				-1.36117				-1.32973				-1.47405				1.15206				-1.04076				-1.09871				PREDICTED: paraoxonase 2 isoform 1 [Taeniopygia guttata]	6e-44	Frame=+3	XP_002197143.1	XP_002197143	contigs-28580	TAACAAGATTTATTCCTGACCTTTTTCACCCCCTAGCAAAGAGGAATAATTTTTGTGTTC
Diet	CUST_9162_PI425224029_1	CUST_9162_	CUST_9162_ & CUST_9162_A	0.507099	0.00568225	0.856577	-1.15121				-1.30454				-1.39281				-1.4533				1.08324				-1.07332				-1.08583				PREDICTED: paraoxonase 2 isoform 1 [Taeniopygia guttata]	6e-44	Frame=+3	XP_002197143.1	XP_002197143	contigs-28580	CCAGGAGGTGCCTAACTTCAACCTACATTGCAAATTAAAATAACAAGATTTATTCCTGAC
Diet	CUST_9681_PI425224029_1	CUST_9681_	CUST_9681_ & CUST_9681_A	2.53879e-05	0.00286198	0.0427746	1.41095				2.36948				1.86879				2.07021				1.54262				2.09385				1.5781				PREDICTED: similar to T-cell, immune regulator 1 isoform a isoform	9e-14	Frame=+1	XP_864036.1	XP_864036	contigs-29381	AGTTCTTGTTTCTTTGCTAAGGAGTTGGGCTTCTCTGCAACTACTAGTGCATGTAGTGGC
Diet	CUST_9802_PI425224029_1	CUST_9802_	CUST_9802_ & CUST_9802_A	0.83306	0.000239939	0.740258	4.1484		sig		3.69437		sig		4.13248		sig		2.49953				1.59216				1.17532				1.21265				ficolin-1 precursor [Sus scrofa]	3e-80	Frame=+2	NP_999325.1	NP_999325	contigs-29582	ATTTGCCAAATACATAGCCTTCAGGATTTCGGGAGAAACGGATCAATACCGGCTGACGTT
TNT	CUST_10333_PI425224029_1	CUST_10333_	CUST_10333_ & CUST_10333_A	0.00175476	0.282671	0.472682	1.16414				1.94137	sig			2.12999	sig			3.00764	sig			2.01533	sig			2.20975	sig			1.75276				structural maintenance of chromosomes protein 4 [Xenopus laevis]	2e-45	Frame=+3	NP_001081371.1	NP_001081371	contigs-30711	TTGCTCTACATCATTATAAGCCAACTCCCCTTTATTTCATGGATGAAATTGATGCAGCTC
TNT	CUST_10334_PI425224029_1	CUST_10334_	CUST_10334_ & CUST_10334_A	0.00228665	0.503243	0.499143	1.15031				1.95757	sig			1.90017				2.77324	sig			2.102	sig			2.16796	sig			1.79171				structural maintenance of chromosomes protein 4 [Xenopus laevis]	2e-45	Frame=+3	NP_001081371.1	NP_001081371	contigs-30711	TTAGCTCACTGGCTTTGGTTTTGCTCTACATCATTATAAGCCAACTCCCCTTTATTTCAT
TNT	CUST_10489_PI425224029_1	CUST_10489_	CUST_10489_ & CUST_10489_A	0.00271912	0.759433	0.627888	1.14976				-1.16419				-1.89931	sig			-2.71694	sig			-1.66707				-1.43947				-2.72123				NADH dehydrogenase subunit 5 [Sceloporus occidentalis]	1e-18	Frame=+3	YP_044749.1	YP_044749	contigs-31121	TCAAAAATAAGAACCAAAGACAACAAAATGAACTTCCAAACCCGACTAACGCTGCACACC
TNT	CUST_10490_PI425224029_1	CUST_10490_	CUST_10490_ & CUST_10490_A	0.00304462	0.720746	0.641263	1.04604				-1.21287				-1.99644	sig			-2.664	sig			-1.78049				-1.55329				-2.88316				NADH dehydrogenase subunit 5 [Sceloporus occidentalis]	1e-18	Frame=+3	YP_044749.1	YP_044749	contigs-31121	ATCAAAAATAAGAACCAAAGACAACAAAATGAACTTCCAAACCCGACTAACGCTGCACAC
TNT	CUST_10523_PI425224029_1	CUST_10523_	CUST_10523_ & CUST_10523_A	0.00179676	0.530875	0.0431131	1.16674				1.67534				1.2641				1.4737				1.39406				1.8466	sig			1.71884	sig			UNC93-like protein MFSD11 [Homo sapiens]	1e-29	Frame=+2	NP_077287.1	NP_077287	contigs-31242	GTGGAGCATCCTCATCTTTTCCCACTACACAGCGTTTGCATATTAGGCTAGTTTCTATAA
TNT	CUST_10524_PI425224029_1	CUST_10524_	CUST_10524_ & CUST_10524_A	0.00128482	0.951854	0.0680946	1.14074				1.6398				1.43836				1.39151				1.25565				1.74003	sig			1.68508	sig			UNC93-like protein MFSD11 [Homo sapiens]	1e-29	Frame=+2	NP_077287.1	NP_077287	contigs-31242	TCACAGACTACAGCTTTGAAGGCAATTTTGGCAACTGGAACGTGGAGCATCCTCATCTTT
TNT	CUST_10856_PI425224029_1	CUST_10856_	CUST_10856_ & CUST_10856_A	0.00601756	0.0500478	0.773144	-1.24344				1.18409				1.01751				-1.0844				1.39087				1.21793				-1.06679				PREDICTED: similar to JKTBP2 [Monodelphis domestica]	2e-12	Frame=+3	XP_001362287.1	XP_001362287	contigs-32025	GGGAGATCAAGAGGTTTTGGTTTGTGCTTTTCAAAGATAGACTAGACCAGTGTTGAAAAG
TNT	CUST_10963_PI425224029_1	CUST_10963_	CUST_10963_ & CUST_10963_A	0.00108326	0.934955	0.696458	-1.052				-1.09353				-1.15847				-1.79772	sig			1.05968				-1.37369				-1.84973				PREDICTED: transmembrane protein 45A [Taeniopygia guttata]	1e-54	Frame=+2	XP_002194133.1	XP_002194133	contigs-32258	ACCGTCTGTTCCTTTTACTTCTAATCTGTAATGGTTTGTTACCATATCATGTAGGTCTGT
TNT	CUST_10964_PI425224029_1	CUST_10964_	CUST_10964_ & CUST_10964_A	0.00176489	0.770041	0.551313	1.02347				-1.12956				-1.13568				-1.71186	sig			1.04965				-1.41937				-1.7818				PREDICTED: transmembrane protein 45A [Taeniopygia guttata]	1e-54	Frame=+2	XP_002194133.1	XP_002194133	contigs-32258	TCAGAAGATGAGCTCTAGTTTAATATTACATTTTCTCATGGCTTACCGTCTGTTCCTTTT
TNT	CUST_1097_PI425224029_1	CUST_1097_	CUST_1097_ & CUST_1097_A	0.00636221	0.122646	0.77677	1.54323				2.67102	sig			2.3861	sig			2.38946				2.03014	sig			2.08629	sig			2.28347				PREDICTED: similar to Synaptotagmin-like 3 isoform 2 [Bos taurus]	2e-24	Frame=+2	XP_869170.3	XP_869170	contigs-12286	TAGCATTTGTCATTGCCTTGCCCAGACAAGTAAGAATTTTAACCCTGAAAAATAAAAGTC
TNT	CUST_11063_PI425224029_1	CUST_11063_	CUST_11063_ & CUST_11063_A	0.00068753	0.0486652	0.864971	1.08979				1.89896	sig			1.70705	sig			1.79707	sig			1.46886				1.49799				1.42867				PREDICTED: erythrocyte membrane protein band 4.1-like 2	9e-93	Frame=+3	XP_002192849.1	XP_002192849	contigs-32468	TTATAGACTTGTATCACCAGAACAGCCTGCAAAGGCCAAATTCCTGACATTGGGTTCCAA
TNT	CUST_11173_PI425224029_1	CUST_11173_	CUST_11173_ & CUST_11173_A	0.00793113	0.581446	0.0346469	1.30851				-1.22867				-1.14651				-1.20205				-1.03309				1.04599				-1.14542				PREDICTED: similar to chromosome 14 open reading frame 10 [Gallus	0	Frame=+3	XP_421240.1	XP_421240	contigs-32735	GCTTGATATAGAGAACAAAGGATACCTGAATGTCTTTTCCCTTAATTATTTCTTTAGGGC
TNT	CUST_11333_PI425224029_1	CUST_11333_	CUST_11333_ & CUST_11333_A	5.19353e-05	0.0331502	0.484629	1.49131				2.14812	sig			2.14935	sig			2.4376	sig			1.69208	sig			2.04555	sig			2.16311	sig			PREDICTED: annexin A6 [Taeniopygia guttata]	e-127	Frame=+2	XP_002198632.1	XP_002198632	contigs-32934	TGACACTGCCTTGTGTACACACGGCCAATGAAGAAACACTGTTATGGATATTTTAAACCA
TNT	CUST_11334_PI425224029_1	CUST_11334_	CUST_11334_ & CUST_11334_A	1.31521e-05	0.027185	0.498156	1.43627				2.12562	sig			2.10196	sig			2.24538	sig			1.75079	sig			1.98043	sig			2.00231	sig			PREDICTED: annexin A6 [Taeniopygia guttata]	e-127	Frame=+2	XP_002198632.1	XP_002198632	contigs-32934	ATGTATCACACAGAAAAGCTTAACACTGCAAAGCAGCAAAGACCACAGGGGTTGCTCAGT
TNT	CUST_11431_PI425224029_1	CUST_11431_	CUST_11431_ & CUST_11431_A	0.00107741	0.13724	0.821825	-1.03759				-1.74798	sig			-1.64751	sig			-2.25581	sig			-1.25954				-1.43029				-1.89973	sig			PREDICTED: similar to tumor protein p53 inducible nuclear protein 2	2e-45	Frame=+1	XP_001063973.1	XP_001063973	contigs-33038	GGGATACCAGGTTCATGTGCAAACTGGAACACAAAACAATAAATAGGTCCAAAATGTAAC
TNT	CUST_11432_PI425224029_1	CUST_11432_	CUST_11432_ & CUST_11432_A	0.00171151	0.298468	0.584646	1.01817				-1.86317	sig			-1.71856	sig			-2.28802				-1.23729				-1.61059				-1.9834	sig			PREDICTED: similar to tumor protein p53 inducible nuclear protein 2	2e-45	Frame=+1	XP_001063973.1	XP_001063973	contigs-33038	TGCCTTTCATTATGACGTCACACTCTTCAAAGTGGAAACAGACTGTGATGTCACAAATGG
TNT	CUST_11445_PI425224029_1	CUST_11445_	CUST_11445_ & CUST_11445_A	0.0047345	0.304176	0.806958	1.71493				-3.56404				-1.2823				-2.05737				-5.42425				-1.13441				-4.01857				hypothetical protein LOC100145255 [Xenopus (Silurana) tropicalis]	3e-40	Frame=+3	NP_001120208.1	NP_001120208	contigs-33050	CCAAAGCTGAGTAGCTTTTACTCCAGTTTGTTGTATGTGTGTTTGCAATAAATATATCAC
TNT	CUST_11446_PI425224029_1	CUST_11446_	CUST_11446_ & CUST_11446_A	0.00807853	0.127874	0.938239	1.25735				-2.50358				-1.11173				-1.67108				-4.73809	sig			-1.53416				-2.85222				hypothetical protein LOC100145255 [Xenopus (Silurana) tropicalis]	3e-40	Frame=+3	NP_001120208.1	NP_001120208	contigs-33050	AATGCATCAGGCTGGTGTGCAAGAGGAGAAACCTTACATCCAATGATGTGGAAGAAGTAG
TNT	CUST_11489_PI425224029_1	CUST_11489_	CUST_11489_ & CUST_11489_A	0.00800046	0.951721	0.29837	-1.01408				-1.55085	sig			-1.20306				-1.77044	sig			-1.3886				-1.6394				-1.5064				PREDICTED: similar to Receptor-type tyrosine-protein phosphatase	6e-71	Frame=+3	XP_538283.2	XP_538283	contigs-33106	AGTGTGACTACAATGGATTGGAAGCAGGGACTTTGTATCACCTCAGGATTGTCTCTCTCT
TNT	CUST_1150_PI425224029_1	CUST_1150_	CUST_1150_ & CUST_1150_A	0.00049862	0.201705	0.552556	-1.109				1.92669	sig			1.93333	sig			2.32373	sig			1.28239				1.66023				1.91545	sig			PREDICTED: similar to immunoglobulin superfamily, member 1	4e-13	Frame=+3	XP_001512508.1	XP_001512508	contigs-12422	GGACTTGGAGGATGCGAAACGCTATGCCTGTCAGTATCACCACAAAAGTAATCCTTTTGT
TNT	CUST_11565_PI425224029_1	CUST_11565_	CUST_11565_ & CUST_11565_A	0.0024962	0.839869	0.834832	-1.16387				-1.43316				-1.42702				-2.04013	sig			-1.52397				-1.53865				-2.16001				PREDICTED: similar to Hageman factor [Monodelphis domestica]	e-106	Frame=+1	XP_001381084.1	XP_001381084	contigs-33195	CATGTACGTAAGTGATCTGAATTGACTAGACACACTACTGATAATTACAGAACCAAAACT
TNT	CUST_11566_PI425224029_1	CUST_11566_	CUST_11566_ & CUST_11566_A	0.000591832	0.870053	0.899901	-1.04718				-1.43528				-1.47213				-2.04181	sig			-1.33377				-1.4024				-2.33086				PREDICTED: similar to Hageman factor [Monodelphis domestica]	e-106	Frame=+1	XP_001381084.1	XP_001381084	contigs-33195	AATCCTGAGGGTATGATTCCACTTCAGTCAAGCCCTAAAATCTATGCCGGTATATTTTTT
TNT	CUST_11794_PI425224029_1	CUST_11794_	CUST_11794_ & CUST_11794_A	0.00330717	0.107845	0.650916	-1.24354				-1.55083				-1.55312				-2.52117	sig			-1.04739				-1.54471				-2.08144	sig			PREDICTED: similar to hyaluronan binding protein 2 [Canis	2e-91	Frame=+1	XP_535016.2	XP_535016	contigs-33539	ACTAAACCCTTTTTGGCAAAAGGGACACTTCTGTGGAGGAACATTGATAGAGCCATGCTG
TNT	CUST_11819_PI425224029_1	CUST_11819_	CUST_11819_ & CUST_11819_A	0.00413442	0.664476	0.454622	1.06606				1.23456				1.20998				1.27813				1.1775				1.31601				1.44086				PREDICTED: similar to GBAK [Monodelphis domestica]	4e-21	Frame=+3	XP_001372511.1	XP_001372511	contigs-33590	GAATCCAAAAAATCGGAACTACTGTTAAGTGTGGTGTTTTTGATCATCTAAGCATCACTA
TNT	CUST_11829_PI425224029_1	CUST_11829_	CUST_11829_ & CUST_11829_A	0.00232721	0.80045	0.926618	1.09031				-1.30926				-1.48471				-2.15364				-1.31393				-1.68653	sig			-1.96857				PREDICTED: amyotrophic lateral sclerosis 2 (juvenile) chromosome	3e-31	Frame=+2	XP_001096378.1	XP_001096378	contigs-33608	CTTTCACATCAGTTCTGAGTTAGAAGATGTGGAAGGCAAGGCAAAGAAACACAAGAAAAC
TNT	CUST_11830_PI425224029_1	CUST_11830_	CUST_11830_ & CUST_11830_A	0.0037679	0.754843	0.938288	1.07536				-1.28125				-1.59352	sig			-2.2221				-1.21596				-1.55752	sig			-1.8775				PREDICTED: amyotrophic lateral sclerosis 2 (juvenile) chromosome	3e-31	Frame=+2	XP_001096378.1	XP_001096378	contigs-33608	GCTCAAAACTTTGGATCACCCTTTCACATCAGTTCTGAGTTAGAAGATGTGGAAGGCAAG
TNT	CUST_11836_PI425224029_1	CUST_11836_	CUST_11836_ & CUST_11836_A	0.00205753	0.0394219	0.870281	-1.26689				-1.18945				-1.30542				-1.7603	sig			-1.03154				-1.0475				-1.6555	sig			MGC108315 protein [Xenopus (Silurana) tropicalis]	2e-20	Frame=+2	NP_001025604.1	NP_001025604	contigs-33612	TGGAACTGGACAGGCTGCAAAAAATCTGTAACAACATGCTCTTAAGCCATCAGTATGATT
TNT	CUST_11841_PI425224029_1	CUST_11841_	CUST_11841_ & CUST_11841_A	0.000362749	0.544144	0.728741	1.14758				-1.69329	sig			-1.48066				-2.52302	sig			-1.34006				-1.42972				-2.10333				PREDICTED: gephyrin [Taeniopygia guttata]	2e-20	Frame=+3	XP_002199469.1	XP_002199469	contigs-33618	TAACTGGATACCTTTTGTTTAAACAAACAACAAAAATTGCTTCCTTAAGTGCTGACAGCC
TNT	CUST_11842_PI425224029_1	CUST_11842_	CUST_11842_ & CUST_11842_A	0.00115591	0.650544	0.852019	1.11396				-1.55067	sig			-1.42564				-2.5865	sig			-1.30235				-1.42286				-2.14727				PREDICTED: gephyrin [Taeniopygia guttata]	2e-20	Frame=+3	XP_002199469.1	XP_002199469	contigs-33618	AGAGAGCTTCTGCTTGTTCTTTATCGTATCTCGTGTTGATGTGCACAGTGCCAAAAAGCC
TNT	CUST_11845_PI425224029_1	CUST_11845_	CUST_11845_ & CUST_11845_A	4.85561e-06	0.185959	0.737524	-1.568				2.97963	sig			3.47144	sig			3.1717	sig			5.27324	sig			3.64579	sig			3.34325	sig			hemoglobin alpha, adult chain 2 [Rattus norvegicus]	4e-41	Frame=+2	NP_037228.1	NP_037228	contigs-33620	CCCTCGAGCGGACCCCTCCGGCCCCGAAAGAGCAATAAAAAACCTCTTGGCTTCACTGGC
TNT	CUST_11846_PI425224029_1	CUST_11846_	CUST_11846_ & CUST_11846_A	9.75442e-06	0.247856	0.717088	-1.56353				2.91845	sig			3.47089	sig			3.1875	sig			4.99121	sig			3.44382	sig			3.25352	sig			hemoglobin alpha, adult chain 2 [Rattus norvegicus]	4e-41	Frame=+2	NP_037228.1	NP_037228	contigs-33620	TCCCTCGAGCGGACCCCTCCGGCCCCGAAAGAGCAATAAAAAACCTCTTGGCTTCACTGG
TNT	CUST_11929_PI425224029_1	CUST_11929_	CUST_11929_ & CUST_11929_A	0.00450939	0.694026	0.481708	-1.1896				-2.07695				-2.06003				-2.85934	sig			-1.17446				-2.16029	sig			-4.12891				PREDICTED: similar to cytidine deaminase [Equus caballus]	6e-45	Frame=+2	XP_001504385.2	XP_001504385	contigs-33733	TTAGCTCAGCAGAGAGGAGAAAATGCAGCGAAACCTTGCCCTTGTAAGACAATCCAATAC
TNT	CUST_12043_PI425224029_1	CUST_12043_	CUST_12043_ & CUST_12043_A	0.00350425	0.6481	0.514392	-1.13206				-1.65917	sig			-1.32773				-2.13127	sig			-1.72906	sig			-1.5487				-1.6359				PREDICTED: similar to protein tyrosine phosphatase, receptor type, B	4e-93	Frame=+1	XP_001512269.1	XP_001512269	contigs-34011	CACTACAAAAGTGACAGACATGTTTGAAGCTGTGTATAATTTATTGGTCTGGTGACACTT
TNT	CUST_12044_PI425224029_1	CUST_12044_	CUST_12044_ & CUST_12044_A	0.00269059	0.540256	0.475176	-1.09178				-1.73106	sig			-1.38831				-2.13363	sig			-1.7494	sig			-1.59015				-1.57021				PREDICTED: similar to protein tyrosine phosphatase, receptor type, B	4e-93	Frame=+1	XP_001512269.1	XP_001512269	contigs-34011	CACTACTGGATTCCTGCTTTGTGCAGTCATATCAATCTAGCTATTGTTTAGCTACTTTTT
TNT	CUST_12102_PI425224029_1	CUST_12102_	CUST_12102_ & CUST_12102_A	1.54987e-05	0.900404	0.31347	1.52926				2.96206	sig			2.15757	sig			3.26031	sig			3.18175	sig			2.61881	sig			3.84895	sig			ornithine decarboxylase [Bos taurus]	9e-95	Frame=+2	NP_776555.1	NP_776555	contigs-34103	TTGATATGGGAGCGGAGCTTGGTTTTAGCATGTACTTACTTGATATTGGTGGTGGCTTTT
TNT	CUST_12169_PI425224029_1	CUST_12169_	CUST_12169_ & CUST_12169_A	3.30077e-08	0.0184377	0.268175	4.78399				35.4515	sig			38.5973	sig			188.103	sig			6.13209				36.3392	sig			136.411	sig			PREDICTED: similar to chitotriosidase [Ornithorhynchus anatinus]	4e-21	Frame=+1	XP_001518594.1	XP_001518594	contigs-3423	GAGCTAACAAGGATTTTGTAAATCTCTGTATTATACTATCCACCTCTTCAGTTTGTTCAC
TNT	CUST_12170_PI425224029_1	CUST_12170_	CUST_12170_ & CUST_12170_A	3.29957e-09	0.00467791	0.139867	5.80548				48.4054	sig	sig		55.7048	sig	sig		252.153	sig	sig		5.90406	sig	sig		46.858	sig	sig		187.638	sig	sig		PREDICTED: similar to chitotriosidase [Ornithorhynchus anatinus]	4e-21	Frame=+1	XP_001518594.1	XP_001518594	contigs-3423	TACCTCATACAGATTAACTCTGAAGATGGATACACTGCATTTTAATCAGCACTAACTAGC
TNT	CUST_12266_PI425224029_1	CUST_12266_	CUST_12266_ & CUST_12266_A	0.00190965	0.689853	0.926014	1.09253				1.06292				-1.30613				-1.65261	sig			1.0497				-1.50194				-1.65047				InaD-like [Homo sapiens]	7e-56	Frame=+2	NP_795352.2	NP_795352	contigs-34414	CTGCTCAACCTGTTGGTGCCTTGGCTTTTTTCCAAGGTGGACAATTGAACACAGAAAATG
TNT	CUST_12494_PI425224029_1	CUST_12494_	CUST_12494_ & CUST_12494_A	0.00731737	0.967789	0.812828	1.04397				1.11151				-1.43242				-1.2471				1.19327				-1.67475				-1.07691				calcium/calmodulin-dependent protein kinase IV [Gallus gallus]	4e-46	Frame=+2	NP_001029985.1	NP_001029985	contigs-34947	TTATATATAGAATGAGAGAAATAGAGCGCAGCTGGCAAAGTTGATCAGAGTTGGCGGAAG
TNT	CUST_12542_PI425224029_1	CUST_12542_	CUST_12542_ & CUST_12542_A	0.00202179	0.12679	0.328256	1.47591				-1.4946				-1.09403				-2.18232				-1.35608				-2.19963	sig			-2.3041				PREDICTED: Nck-associated protein 5 [Pan troglodytes]	2e-43	Frame=+2	XP_001151197.1	XP_001151197	contigs-35074	TGTTGCCATAATAAAGACATATCAGGAAACCTTAACACAAGAAGGCAAGAGATGCAAAAT
TNT	CUST_12614_PI425224029_1	CUST_12614_	CUST_12614_ & CUST_12614_A	0.00121962	0.124979	0.247518	1.07201				1.85906				2.02623	sig			2.88681	sig			1.84106	sig			1.94682	sig			1.45832				PREDICTED: similar to Structural maintenance of chromosomes protein	1e-36	Frame=+2	XP_001488501.1	XP_001488501	contigs-35271	TGCCAATAGTGAGTCTACTATCAAAGAAGCTACAGTTAACAGAGAAGTTCTAAGAAAAAG
TNT	CUST_12777_PI425224029_1	CUST_12777_	CUST_12777_ & CUST_12777_A	0.00704199	0.0585567	0.672361	-1.50598				-1.11434				-1.67911	sig			-1.67705				1.16581				-1.43921				-1.5696				hypothetical protein LOC549414 [Xenopus (Silurana) tropicalis]	5e-30	Frame=+1	NP_001016660.1	NP_001016660	contigs-35698	CTTCACCTCAAAACTGGCCTTTAGAGATGATGTTGATAATATTAACATCTACAAAGTGAC
TNT	CUST_12944_PI425224029_1	CUST_12944_	CUST_12944_ & CUST_12944_A	0.00718917	0.000724824	0.737833	2.32568	sig	sig		4.18061	sig	sig		4.1949	sig	sig		1.41725				1.69522				1.81095				1.12892				stromelysin-1 precursor [Canis lupus familiaris]	5e-38	Frame=+3	NP_001002967.1	NP_001002967	contigs-36054	AAATTGATGCTGCTTTACAGCATGATGGGTATGTCTACTTCTTCCAGGGGACAAAGGTAC
TNT	CUST_13032_PI425224029_1	CUST_13032_	CUST_13032_ & CUST_13032_A	0.00730803	0.0223908	0.862237	1.50242				1.23298				1.85725	sig			2.15418				-1.06928				1.3803				1.78194				myc proto-oncogene protein [Gallus gallus]	7e-61	Frame=+3	NP_001026123.1	NP_001026123	contigs-36298	TTTCCATCCAGTCAAGATGAACACAGACTTTTAGCAGAGAAAGAACAAGCTGAGGAGGTG
TNT	CUST_13097_PI425224029_1	CUST_13097_	CUST_13097_ & CUST_13097_A	0.000948226	0.107867	0.28848	-1.381				-1.16806				-1.34077				-2.60247	sig			-1.10143				-1.48011				-1.72937	sig			PREDICTED: similar to inter-alpha (globulin) inhibitor H3 [Gallus	2e-55	Frame=+3	XP_414253.2	XP_414253	contigs-36449	TATCCTGGCACCATTAAGGAAAAAGAAGTTGCCCAAAAACAATATCAACAAGCAGTTTCA
TNT	CUST_13098_PI425224029_1	CUST_13098_	CUST_13098_ & CUST_13098_A	0.00108238	0.153005	0.120083	-1.36198				-1.11987				-1.36248				-2.66004	sig			-1.1534				-1.60276				-1.63309				PREDICTED: similar to inter-alpha (globulin) inhibitor H3 [Gallus	2e-55	Frame=+3	XP_414253.2	XP_414253	contigs-36449	TTTACTGGGTGAACATTGATTGCAGTGTTACATCCCGGTTTTCCCGTAATGTCATCACTA
TNT	CUST_13145_PI425224029_1	CUST_13145_	CUST_13145_ & CUST_13145_A	0.00124375	0.231289	0.668089	-1.10109				-1.06465				1.1062				-1.67856	sig			-1.31637				-1.09651				-2.08928	sig			PREDICTED: hypothetical protein [Gallus gallus]	2e-76	Frame=+1	XP_421735.2	XP_421735	contigs-36532	TAAACCAGCTGTTCTCCGTGAGGCTTATCAGATGTTAAAGGCAGGTGGGGAGATGTATTT
TNT	CUST_13146_PI425224029_1	CUST_13146_	CUST_13146_ & CUST_13146_A	0.00220402	0.205589	0.460764	-1.27804				1.08245				-1.09066				-1.59097				1.40029				1.28498				-1.97306				PREDICTED: hypothetical protein [Gallus gallus]	2e-76	Frame=+1	XP_421735.2	XP_421735	contigs-36532	TAATAGCCAATTGTGTGGTTAATCTCTCTCCCGATAAACCAGCTGTTCTCCGTGAGGCTT
TNT	CUST_13205_PI425224029_1	CUST_13205_	CUST_13205_ & CUST_13205_A	0.00127696	0.682117	0.922756	1.20396				2.74679	sig			2.41027	sig			1.43715				2.35696	sig			2.51648	sig			1.47753				PREDICTED: solute carrier family 16 (monocarboxylic acid	7e-27	Frame=+2	XP_002190952.1	XP_002190952	contigs-36686	GTCACCAGAAAGCCCTGTTATGGCACTTGATTACAGCCTGTCCAGTTTAAAATACGCTCA
TNT	CUST_13206_PI425224029_1	CUST_13206_	CUST_13206_ & CUST_13206_A	0.000938452	0.454781	0.911876	1.34071				2.90474	sig			2.74834	sig			1.6679				2.55867	sig			2.81856	sig			1.49944				PREDICTED: solute carrier family 16 (monocarboxylic acid	7e-27	Frame=+2	XP_002190952.1	XP_002190952	contigs-36686	GTTTCTGACTATGGCAGATGAAGCTCCTTCAGCACAAAATGCCTTTTGCCTTACCAGTCA
TNT	CUST_13235_PI425224029_1	CUST_13235_	CUST_13235_ & CUST_13235_A	2.47943e-05	0.00579689	0.333284	-1.08753				-2.08944	sig	sig		-2.19741	sig	sig		-3.65993	sig	sig		-1.54044				-1.67624				-1.85754	sig	sig		arrestin 3, retinal [Gallus gallus]	3e-61	Frame=+2	NP_001091002.1	NP_001091002	contigs-36787	AAAGTGAAAGTCAACCTGATGGTATCCAGAGGAGGGATCTTGGGAGATCTCACATCAAGT
TNT	CUST_13236_PI425224029_1	CUST_13236_	CUST_13236_ & CUST_13236_A	0.00014729	0.0893255	0.597828	1.16819				-1.68317				-1.98033	sig			-2.98907	sig			-1.6461				-2.17738	sig			-2.09508				arrestin 3, retinal [Gallus gallus]	3e-61	Frame=+2	NP_001091002.1	NP_001091002	contigs-36787	ACAAAGTGAAAGTCAACCTGATGGTATCCAGAGGAGGGATCTTGGGAGATCTCACATCAA
TNT	CUST_13320_PI425224029_1	CUST_13320_	CUST_13320_ & CUST_13320_A	0.000276159	0.703333	0.190575	-1.1054				1.47087				1.29883				1.45247				1.18406				1.44967				1.32791				PREDICTED: hypothetical protein [Gallus gallus]	4e-49	Frame=+2	XP_416953.2	XP_416953	contigs-36973	GAAGGCTGAAGGTTTGCCACAAACTGTAGATTTAAATAGTTACAAGACAACAAAAAACAC
TNT	CUST_13397_PI425224029_1	CUST_13397_	CUST_13397_ & CUST_13397_A	0.00432141	0.760986	0.476673	1.22497				-1.29753				-1.11339				-1.39904				-1.39542				1.03874				-1.30347				mitochondrial trifunctional protein, alpha subunit [Xenopus	7e-20	Frame=+1	NP_989224.1	NP_989224	contigs-37174	CCAGATGGCCATCACTAACATGCAAAGAGAATTCCTGACAATAAACCCTGGTGTCTTGTT
TNT	CUST_13398_PI425224029_1	CUST_13398_	CUST_13398_ & CUST_13398_A	0.0044472	0.874015	0.457013	1.22658				-1.29244				-1.08452				-1.3702				-1.36817				1.08641				-1.31536				mitochondrial trifunctional protein, alpha subunit [Xenopus	7e-20	Frame=+1	NP_989224.1	NP_989224	contigs-37174	TCCAGATGGCCATCACTAACATGCAAAGAGAATTCCTGACAATAAACCCTGGTGTCTTGT
TNT	CUST_1341_PI425224029_1	CUST_1341_	CUST_1341_ & CUST_1341_A	0.00200468	0.521985	0.350674	1.12096				-1.25131				-1.23255				-1.55338				1.05573				-1.04618				-1.70021	sig			PREDICTED: hypothetical protein [Gallus gallus]	1e-54	Frame=+2	XP_424596.2	XP_424596	contigs-12797	GGTTTGAGCCCTCTGTCATAGCCAATACTCTCACAAGATATCCAGTCACTACTTTCTGCA
TNT	CUST_1342_PI425224029_1	CUST_1342_	CUST_1342_ & CUST_1342_A	0.00241158	0.427277	0.388218	1.05865				-1.31562				-1.24008				-1.59539	sig			1.05035				-1.02045				-1.79541	sig			PREDICTED: hypothetical protein [Gallus gallus]	1e-54	Frame=+2	XP_424596.2	XP_424596	contigs-12797	ACGGTTTGAGCCCTCTGTCATAGCCAATACTCTCACAAGATATCCAGTCACTACTTTCTG
TNT	CUST_13610_PI425224029_1	CUST_13610_	CUST_13610_ & CUST_13610_A	0.00595906	0.0468682	0.885611	-1.10345				-1.26568				-1.23934				-1.52028	sig			-1.07622				-1.02135				-1.38643				PREDICTED: similar to Malate dehydrogenase, cytoplasmic isoform 1	1e-29	Frame=+3	XP_531844.1	XP_531844	contigs-37397	GGATACAGGAGATGGTTCAACCACTGAAAGAGTCTAAAAAGCCGTACTCTAAAGTCAGCA
TNT	CUST_13971_PI425224029_1	CUST_13971_	CUST_13971_ & CUST_13971_A	0.00162624	0.103142	0.940052	-1.17611				-1.40742				-1.54092	sig			-1.73046	sig			-1.20031				-1.36133				-1.65275	sig			PREDICTED: similar to alcohol dehydrogenase Pan1b [Monodelphis	e-116	Frame=+1	XP_001370678.1	XP_001370678	contigs-37800	GCCTTGGTGGCTTTAAACAAGATGATAAAAGTAAAATTTGATGCAGTTGTTCAGGATGCG
TNT	CUST_13975_PI425224029_1	CUST_13975_	CUST_13975_ & CUST_13975_A	0.0046609	0.522259	0.294165	1.52769				-2.00439				-1.08126				-2.00145				-1.33682				1.08809				-1.50351				PREDICTED: hypothetical protein [Gallus gallus]	2e-19	Frame=+2	XP_001232955.1	XP_001232955	contigs-37820	GGGATTAGAGAGTGATCAATGACTTTGTCTATTTGCATGTGTTTTAAAATGCACTAAGAG
TNT	CUST_13976_PI425224029_1	CUST_13976_	CUST_13976_ & CUST_13976_A	0.00135926	0.616788	0.277969	1.58404				-2.1				-1.11818				-2.04495				-1.53413				1.07386				-1.53604				PREDICTED: hypothetical protein [Gallus gallus]	2e-19	Frame=+2	XP_001232955.1	XP_001232955	contigs-37820	TTGTTTATTGAATGTGTAAAAGCCTTCCTTAAGCCTCTCTCTTGTCTGCTGGGATGAAAA
TNT	CUST_13987_PI425224029_1	CUST_13987_	CUST_13987_ & CUST_13987_A	0.00267972	0.197164	0.374371	1.28924				1.31085				1.32638				1.62334	sig			1.19437				1.17941				1.77683	sig			PREDICTED: similar to syntenin isoform 3 isoform 3 [Macaca mulatta]	e-143	Frame=+3	XP_001088096.1	XP_001088096	contigs-37831	CTTGTTTACAAAAGCATGTCAGTTACACTGAGCATAGCTTGTATTTATCATTCCATAGAC
TNT	CUST_14009_PI425224029_1	CUST_14009_	CUST_14009_ & CUST_14009_A	0.000417619	0.679556	0.0380975	1.44884				1.43565				1.67651	sig			1.70955	sig			1.45529				2.07405	sig			1.76013	sig			PREDICTED: ubiquitin carboxyl-terminal esterase L3 [Taeniopygia	e-116	Frame=+3	XP_002199475.1	XP_002199475	contigs-37854	CAGGTTCTTGCCATAAATCAGTGATCAAATTTTGATACCTCTCCACTAACATGTTAATAC
TNT	CUST_14202_PI425224029_1	CUST_14202_	CUST_14202_ & CUST_14202_A	4.12591e-05	0.376972	0.906108	1.03278				2.42289	sig			2.16428	sig			1.10271				2.03124	sig			1.74889				1.09008				TRM112-like protein [Oncorhynchus mykiss]	9e-18	Frame=+3	NP_001158594.1	NP_001158594	contigs-38014	AAATGGAGGTCCTGACTTGCCCATAGAGAAGCATTGGAGGAAACCCAGACTCTATATTCA
TNT	CUST_14252_PI425224029_1	CUST_14252_	CUST_14252_ & CUST_14252_A	2.40281e-07	0.000262014	0.546335	1.86755	sig	sig		3.71612	sig	sig		3.16056	sig	sig		5.00573	sig	sig		2.40794	sig	sig		2.54905	sig	sig		3.20796	sig	sig		vimentin [Mus musculus]	e-145	Frame=+1	NP_035831.2	NP_035831	contigs-38069	TGCACTTAAAGGATCTAATGAATCCCTGGAACGCCAGATGCGTGAAATGGAAGATAACTT
TNT	CUST_14321_PI425224029_1	CUST_14321_	CUST_14321_ & CUST_14321_A	0.00220468	0.16852	0.17199	-1.28381				-1.28776				-1.46842				-2.20882	sig			-1.33672				-1.63348	sig			-1.52822				PREDICTED: similar to inter-alpha-trypsin inhibitor heavy chain H3,	e-141	Frame=+1	XP_002191423.1	XP_002191423	contigs-38123	CCTCTTCCTCATGAAAAACAGCTGTTTATCTTACTTTATTGCAAGACAATAAAGGCATAC
TNT	CUST_14322_PI425224029_1	CUST_14322_	CUST_14322_ & CUST_14322_A	0.00238748	0.143513	0.419863	-1.22639				-1.25515				-1.46227				-2.13687	sig			-1.21876				-1.53366				-1.53326				PREDICTED: similar to inter-alpha-trypsin inhibitor heavy chain H3,	e-141	Frame=+1	XP_002191423.1	XP_002191423	contigs-38123	CCTAGAACAATTTGTACTGTATGTTCCTGTCAGCAACTGAAATACTTTATGGCCTATTAT
TNT	CUST_14355_PI425224029_1	CUST_14355_	CUST_14355_ & CUST_14355_A	0.0063283	0.171923	0.632626	1.22487				-1.36307				1.27375				-1.18941				-1.61777				-1.10959				-1.07323				PREDICTED: similar to TCP11b protein [Gallus gallus]	e-130	Frame=+2	XP_418022.2	XP_418022	contigs-38147	ATAAATACCAACTGGCAATGCCAAGTTTGCTGCAGTAAACCTTTAACAGCTACGAAAAAA
TNT	CUST_14395_PI425224029_1	CUST_14395_	CUST_14395_ & CUST_14395_A	0.004854	0.875136	0.636831	1.02876				1.42498				1.21631				1.2715				1.25975				1.20248				1.40594				NF-kappa-B essential modulator isoform b [Homo sapiens]	8e-57	Frame=+3	NP_001093326.2	NP_001093326	contigs-38197	CATTTCTTCAGCCAAACTGTGATAAGGAAAACCACACAAAAGGGTGGGAACAAGTTTTTT
TNT	CUST_14454_PI425224029_1	CUST_14454_	CUST_14454_ & CUST_14454_A	0.000181965	0.291259	0.308993	-2.81586				-1.0923				-3.78025				-5.53071	sig			2.32352				-4.86572	sig			-7.48376	sig			sulfotransferase [Gallus gallus]	8e-65	Frame=+3	NP_990391.1	NP_990391	contigs-38244	GAAAAACTTCTTCAATGAAGATCACAACCAGAAGATGGATATAGCATTTGAAGAACGCTT
TNT	CUST_14529_PI425224029_1	CUST_14529_	CUST_14529_ & CUST_14529_A	0.000132703	0.0130981	0.030671	1.41906				1.87653	sig			1.86185	sig			1.64653	sig			1.24637				1.98107	sig			1.60625	sig			CNDP dipeptidase 2 [Gallus gallus]	0	Frame=+2	NP_001006385.1	NP_001006385	contigs-38302	GAGAGATGGGACAGAAGTCAATTTTTCATAATCTGTATATAGCAGCAAATGACAAGTTGA
TNT	CUST_14530_PI425224029_1	CUST_14530_	CUST_14530_ & CUST_14530_A	0.00287669	0.00691465	0.402859	1.41701				1.97663	sig	sig		1.85628	sig	sig		1.66793	sig	sig		1.38327				1.84105	sig	sig		1.31512				CNDP dipeptidase 2 [Gallus gallus]	0	Frame=+2	NP_001006385.1	NP_001006385	contigs-38302	CACAGTACTGTAACTCCCTAATCTTTAATTCACTACCAATTATTCCTTGCAGAAGGAAGT
TNT	CUST_14539_PI425224029_1	CUST_14539_	CUST_14539_ & CUST_14539_A	0.000335568	0.679476	0.669725	1.37207				2.20276				3.30844	sig			3.50937	sig			2.802	sig			2.74333	sig			3.39244	sig			PREDICTED: similar to glutathione S-transferase alpha 3	2e-65	Frame=+1	XP_002193687.1	XP_002193687	contigs-38316	AACTTCAGGCTTTCAAAGCAAGGATAAAGACAAATATCCCCAACATTAAGAAGTTCTTGC
TNT	CUST_14540_PI425224029_1	CUST_14540_	CUST_14540_ & CUST_14540_A	0.00013224	0.710499	0.688115	1.48935				2.70397	sig			3.27173	sig			4.04154	sig			3.23316	sig			3.1335	sig			4.03698	sig			PREDICTED: similar to glutathione S-transferase alpha 3	2e-65	Frame=+1	XP_002193687.1	XP_002193687	contigs-38316	CAGAGGAGATAAAAGCTGATGTTCTTGCAAAAGTTTCCTCAACTTCAGGCTTTCAAAGCA
TNT	CUST_14626_PI425224029_1	CUST_14626_	CUST_14626_ & CUST_14626_A	0.00870199	0.730417	0.000218956	1.72788				-1.02531				1.15495				1.06936				-1.00896				1.49184				1.27274				PREDICTED: similar to Peroxisomal coenzyme A diphosphatase NUDT7	1e-61	Frame=+2	XP_546823.2	XP_546823	contigs-38411	AGTACGAAAGGGTAAAAAGCAAACTTTGACGTGTGGAATTGTTCGTTTTTCCCGCTGAAA
TNT	CUST_14733_PI425224029_1	CUST_14733_	CUST_14733_ & CUST_14733_A	0.00148681	0.731344	0.0384853	1.14663				1.05616				1.19954				1.1492				-1.15336				1.26588				1.44574				PREDICTED: similar to CGI-114 protein [Monodelphis domestica]	e-107	Frame=+3	XP_001381185.1	XP_001381185	contigs-38538	GTCTTTCTGTAGTTAGACAATATCTTGTTTGCTTTTTAGGGGACCTTCTTTTGTTCCATA
TNT	CUST_14795_PI425224029_1	CUST_14795_	CUST_14795_ & CUST_14795_A	0.00154723	0.836182	0.584894	-1.10143				-1.21972				-1.14118				-1.52576				-1.20563				-1.28789				-1.5316				PREDICTED: electron-transferring-flavoprotein dehydrogenase	e-146	Frame=+1	XP_002198937.1	XP_002198937	contigs-38598	CAAAGTAACAATGTTTGCAGAAGGCTGTCATGGACACCTTGCAAAGCAGTTGTATAGCAA
TNT	CUST_14823_PI425224029_1	CUST_14823_	CUST_14823_ & CUST_14823_A	1.99288e-07	0.661129	0.187008	1.35442				1.95039	sig			2.42515	sig			2.57723	sig			2.11727	sig			3.07788	sig			2.99678	sig			PREDICTED: similar to pirin [Ornithorhynchus anatinus]	e-140	Frame=+3	XP_001517091.1	XP_001517091	contigs-38644	CTTAGGAAATCAAAGATTAGGAAACAAATGACTTGGGTATTAGAAATGTGACTGGTTGAC
TNT	CUST_14884_PI425224029_1	CUST_14884_	CUST_14884_ & CUST_14884_A	0.000527951	0.574031	0.916032	-1.01368				1.33553				1.23175				1.40328				1.33032				1.35244				1.4428				PREDICTED: RAP1B, member of RAS oncogene family [Taeniopygia	1e-90	Frame=+3	XP_002189752.1	XP_002189752	contigs-38706	CTCCTATATAGACTACTCCAGATAACTTTGCTTCATTGGTATTGTAGCTTACTGTTAACT
TNT	CUST_14905_PI425224029_1	CUST_14905_	CUST_14905_ & CUST_14905_A	0.00958239	0.000774081	0.364127	1.82054	sig	sig		1.59372	sig	sig		2.26293	sig	sig		2.27866	sig	sig		1.25974				1.42628				1.96718	sig	sig		PREDICTED: plastin 3 (T isoform) [Taeniopygia guttata]	3e-97	Frame=+3	XP_002194055.1	XP_002194055	contigs-38734	TCTGTAAAATGATCAACCTTTCCGTTCCCGACACAATTGACGAAAGAGCGATCAAACAAA
TNT	CUST_14918_PI425224029_1	CUST_14918_	CUST_14918_ & CUST_14918_A	0.00192368	0.0112275	0.240625	-1.28961				-1.29365				-1.57712	sig			-1.74577	sig			1.33528				-1.12709				-1.85827	sig			PREDICTED: hypothetical protein [Taeniopygia guttata]	1e-78	Frame=+2	XP_002199835.1	XP_002199835	contigs-38751	AATTAAAAGAACTAATATTAAAATGTCCTGCCCTTCTTTACCATTCAGTTCCAGTCCTGG
TNT	CUST_14921_PI425224029_1	CUST_14921_	CUST_14921_ & CUST_14921_A	0.00566622	0.0314487	0.71296	2.97671				2.41514				6.01506	sig			6.67541	sig			1.12731				2.96198				5.8763	sig			PREDICTED: similar to glycogenin-interacting protein 1, partial	2e-30	Frame=+1	XP_001515463.1	XP_001515463	contigs-38755	TTCAATCAGTGAAGTCAATTTTCTGGAGAGGTTCGAACGAGAAAATATTCTGGAAATTCG
TNT	CUST_14923_PI425224029_1	CUST_14923_	CUST_14923_ & CUST_14923_A	0.00232444	0.232344	0.946216	1.1244				-1.01967				-1.00448				1.39947				-1.03769				-1.13992				1.33354				PREDICTED: kinectin 1 [Taeniopygia guttata]	7e-66	Frame=+1	XP_002200428.1	XP_002200428	contigs-38756	AATCAGAGCCTTGGAGGAACAGCTTCAGGAACACCATTCCAAAGCTTCAAATGCAAAGGA
TNT	CUST_14969_PI425224029_1	CUST_14969_	CUST_14969_ & CUST_14969_A	0.00033763	0.389539	0.762094	-1.12074				-1.33938				-1.48244				-2.09345	sig			-1.33702				-1.51728				-1.72438	sig			apolipoprotein B [Gallus gallus]	5e-78	Frame=+3	NP_001038098.1	NP_001038098	contigs-38818	CCACTGCAATTTCTGGAGTATGATCTAGATGTTTTGTTTACCTGCTTCTATAAAGGAAAT
TNT	CUST_14970_PI425224029_1	CUST_14970_	CUST_14970_ & CUST_14970_A	0.000573541	0.193708	0.941733	-1.23202				-1.34098				-1.52033	sig			-2.11629	sig			-1.2246				-1.39401				-1.92956	sig			apolipoprotein B [Gallus gallus]	5e-78	Frame=+3	NP_001038098.1	NP_001038098	contigs-38818	CTGGAAAATGGATTTCAAGAACCAAAAGAACTCTTTTGAACATTCCGTTGATTTTACTGC
TNT	CUST_14987_PI425224029_1	CUST_14987_	CUST_14987_ & CUST_14987_A	5.53204e-05	0.331972	0.624592	1.07709				-1.31011				-1.35418				-1.95219	sig			-1.54813	sig			-1.64067	sig			-1.76617	sig			apolipoprotein B [Gallus gallus]	e-101	Frame=+2	NP_001038098.1	NP_001038098	contigs-38843	TGATGCCCTGCAGTATAAATTGGATGGAACAACCAGTCTTACAAGGAAGAGAGGGTTGAA
TNT	CUST_15200_PI425224029_1	CUST_15200_	CUST_15200_ & CUST_15200_A	0.00769442	0.124622	0.0638944	1.02254				-1.72495				-1.38295				-1.63157	sig			1.11269				-1.24667				-1.78805				PREDICTED: hypothetical protein [Monodelphis domestica]	2e-38	Frame=+1	XP_001375470.1	XP_001375470	contigs-39158	CAAAGATAAGATACACATGCAAAGCAGCATGAATGGCGCCATGGCTTACTAAGAGAGGTA
TNT	CUST_15385_PI425224029_1	CUST_15385_	CUST_15385_ & CUST_15385_A	5.91732e-05	0.0604367	0.877063	-1.16663				-1.55316	sig			-1.54449	sig			-2.15414	sig			-1.2573				-1.45583				-1.8243	sig			cytochrome b-c1 complex subunit 10 [Bos taurus]	2e-14	Frame=+1	NP_776640.1	NP_776640	contigs-39482	GGACATGCTCCTTTCGTTTCTCCACCTCCACCGGGAATGCTACACAATGTCCTCTGAAAC
TNT	CUST_15386_PI425224029_1	CUST_15386_	CUST_15386_ & CUST_15386_A	0.000102684	0.121801	0.881004	-1.13608				-1.52677	sig			-1.51382				-2.11526	sig			-1.28208				-1.48015				-1.78545	sig			cytochrome b-c1 complex subunit 10 [Bos taurus]	2e-14	Frame=+1	NP_776640.1	NP_776640	contigs-39482	AGGACATGCTCCTTTCGTTTCTCCACCTCCACCGGGAATGCTACACAATGTCCTCTGAAA
TNT	CUST_15400_PI425224029_1	CUST_15400_	CUST_15400_ & CUST_15400_A	0.000996145	0.00922426	0.60237	1.73909	sig	sig		2.04234	sig	sig		1.84088	sig	sig		3.67411	sig	sig		1.29153				1.67697	sig	sig		2.57242	sig	sig		PREDICTED: similar to macrophage capping protein [Monodelphis	3e-28	Frame=+1	XP_001364175.1	XP_001364175	contigs-39499	CCTTACCCTGCATCAACCATTTTGCCCTTATTAAATTGGAGCCACTGTATTGTACAAAAA
TNT	CUST_15429_PI425224029_1	CUST_15429_	CUST_15429_ & CUST_15429_A	0.00467841	0.24143	0.875535	1.01203				1.3561				1.30914				1.35374				1.52606	sig			1.49288				1.5478				pleckstrin homology domain-containing family B member 2 [Gallus	6e-38	Frame=+2	NP_001026473.1	NP_001026473	contigs-39551	TCCATATACAGCTTATGCTACACCATCACCTGAAGGTTTATGGCTACCCACAGTATAATG
TNT	CUST_1544_PI425224029_1	CUST_1544_	CUST_1544_ & CUST_1544_A	3.0955e-09	0.652993	0.50139	-1.23461				2.76035	sig			3.7087	sig			4.86684	sig			2.01484				2.98003	sig			5.21135	sig			thioredoxin reductase 1 [Gallus gallus]	e-108	Frame=+2	NP_001025933.2	NP_001025933	contigs-13385	AGCGGGTAGGCTGTTAGTACAGAGACTTTATGGTGGAGGAAAGACAAAGTGTGATTATGT
TNT	CUST_15481_PI425224029_1	CUST_15481_	CUST_15481_ & CUST_15481_A	0.000623131	0.0412789	0.112346	1.66038				2.17773	sig			1.99623	sig			2.62138	sig			1.43014				2.23873	sig			2.453	sig			PREDICTED: muscle RAS oncogene homolog [Taeniopygia guttata]	4e-55	Frame=+1	XP_002191715.1	XP_002191715	contigs-39615	CCAATGATTTTAGTGGCCAACAAAGTTGATCTAATGCATTGAGAAAATCACTCGGGAACA
TNT	CUST_15622_PI425224029_1	CUST_15622_	CUST_15622_ & CUST_15622_A	0.00489653	0.531318	0.418275	1.01919				-1.26973				-1.16322				-1.64382	sig			1.14285				-1.15977				-1.80525				PREDICTED: similar to Benzodiazepin receptor (peripheral)	1e-34	Frame=+1	XP_002192234.1	XP_002192234	contigs-39805	AAGAACTGGGAGGTTTCAATGAAAAATCATGGTCCACTTGGTCTTTATGCAGGAACCTAG
TNT	CUST_15910_PI425224029_1	CUST_15910_	CUST_15910_ & CUST_15910_A	0.0021036	0.340718	0.580074	-1.01745				1.06146				1.24587				1.59769	sig			1.09821				1.07797				1.3996				cytochrome c oxidase subunit III [Sceloporus occidentalis]	7e-28	Frame=+3	YP_044745.1	YP_044745	contigs-40149	GTGGTGGTTTCCCAGGGTAGCATCCTGGAAATCAGCTGCATTTATGGAAGAAACAAACAA
TNT	CUST_16135_PI425224029_1	CUST_16135_	CUST_16135_ & CUST_16135_A	8.674e-05	0.653096	0.681474	-1.12304				-1.18574				-1.32743				-1.73188	sig			-1.04342				-1.39802				-1.83874	sig			hypothetical protein LOC379593 [Xenopus laevis]	3e-16	Frame=+1	NP_001079903.1	NP_001079903	contigs-40384	TCTCTTGAATAGCCAGAAATGAGTGAATGGGAGTAAATAAAGGTTTCTGCTGCATTTAAC
TNT	CUST_16136_PI425224029_1	CUST_16136_	CUST_16136_ & CUST_16136_A	0.000309545	0.766331	0.756066	-1.10546				-1.10065				-1.37397				-1.70076	sig			1.03504				-1.47213				-1.80232				hypothetical protein LOC379593 [Xenopus laevis]	3e-16	Frame=+1	NP_001079903.1	NP_001079903	contigs-40384	CTCTCTTGAATAGCCAGAAATGAGTGAATGGGAGTAAATAAAGGTTTCTGCTGCATTTAA
TNT	CUST_16533_PI425224029_1	CUST_16533_	CUST_16533_ & CUST_16533_A	0.00416509	0.65028	0.649124	1.121				-1.32108				-1.55384				-1.4816				-1.05506				-1.60004				-1.33873				alpha-enolase [Gallus gallus]	0	Frame=+3	NP_990451.1	NP_990451	contigs-40727	TGCAGGTCCTCTCTATTCTAGGTGACCACAATTCATCATCTAGCGTCCTGTTTCCTTTCT
TNT	CUST_16534_PI425224029_1	CUST_16534_	CUST_16534_ & CUST_16534_A	0.00280371	0.683395	0.66226	1.10244				-1.34265				-1.53739				-1.47543				-1.09083				-1.60165				-1.35495				alpha-enolase [Gallus gallus]	0	Frame=+3	NP_990451.1	NP_990451	contigs-40727	TTGCAGGTCCTCTCTATTCTAGGTGACCACAATTCATCATCTAGCGTCCTGTTTCCTTTC
TNT	CUST_16739_PI425224029_1	CUST_16739_	CUST_16739_ & CUST_16739_A	0.000558402	0.124866	0.801256	1.33392				-1.17233				-1.33551				-1.72298	sig			-1.42495				-1.65118	sig			-1.70613				apolipoprotein B [Gallus gallus]	e-166	Frame=+2	NP_001038098.1	NP_001038098	contigs-40921	AACTTTTTACGCTTTGAGCCATGCGGTGAATAGATTCTACTATGAAGTAGGCCCTCAGAG
TNT	CUST_16779_PI425224029_1	CUST_16779_	CUST_16779_ & CUST_16779_A	0.00329043	0.0912251	0.371906	-1.12134				-1.66157	sig			-1.47469				-1.9192	sig			-1.40683				-1.56876	sig			-1.34174				syndecan 2 [Gallus gallus]	2e-54	Frame=+3	NP_001001462.1	NP_001001462	contigs-40957	TCCTGCAAATTTCTGTGGCCACTGTTCATTAATTTCTTGCAATTTGAAGGTACGAGTAGG
TNT	CUST_16798_PI425224029_1	CUST_16798_	CUST_16798_ & CUST_16798_A	0.00860917	0.456864	0.12857	-1.18986				-1.13976				-1.24366				-1.01169				-1.46307				-1.3482				-1.04045				PREDICTED: similar to RAE1 (RNA export 1, S.pombe) homolog	0	Frame=+3	XP_001368922.1	XP_001368922	contigs-40972	GGCATGAGTTCTATAACCCACAAAAGAAAACTATATTTTTCTGAGAAATGCTGCTGAAGA
TNT	CUST_16975_PI425224029_1	CUST_16975_	CUST_16975_ & CUST_16975_A	0.00276037	0.655782	0.935678	1.10351				-1.49754				-1.79936	sig			-1.42818				-1.39584				-2.08055	sig			-1.51293				PREDICTED: hypothetical protein [Monodelphis domestica]	8e-35	Frame=+3	XP_001363752.1	XP_001363752	contigs-41132	CTGTGGGAGACTGGGATCTCTTGCACTTCCCAAACTGCATTAAAAGGCTGTTTTAATGAT
TNT	CUST_16976_PI425224029_1	CUST_16976_	CUST_16976_ & CUST_16976_A	0.00106634	0.44448	0.945443	1.17468				-1.49896				-1.83158	sig			-1.4208				-1.45071				-2.09442	sig			-1.61363				PREDICTED: hypothetical protein [Monodelphis domestica]	8e-35	Frame=+3	XP_001363752.1	XP_001363752	contigs-41132	TGAATTAAAACTTCAGGTCTCTGTGGGAGACTGGGATCTCTTGCACTTCCCAAACTGCAT
TNT	CUST_16979_PI425224029_1	CUST_16979_	CUST_16979_ & CUST_16979_A	0.000264606	0.0195994	0.30114	-1.31117				-1.658				-1.48768				-2.22481	sig			-1.10684				1.09829				-2.4306	sig			acetyl-Coenzyme A acyltransferase 1 [Bos taurus]	7e-20	Frame=+2	NP_001029491.1	NP_001029491	contigs-41135	GTAACAAAAATACTGTGGAACTAAAATGTCCTGTGTTCCTACCTATTAAAAACTGTTCCC
TNT	CUST_16980_PI425224029_1	CUST_16980_	CUST_16980_ & CUST_16980_A	0.00351915	0.198896	0.0778034	1.03326				-1.59531	sig			-1.17009				-1.4464				-1.01038				-1.08046				-1.58305				acetyl-Coenzyme A acyltransferase 1 [Bos taurus]	7e-20	Frame=+2	NP_001029491.1	NP_001029491	contigs-41135	CCCCCATATGTCTTAAAGATGCACTTTGAAGTAAAGGTTCTCCAATAAGTAATGTTAATG
TNT	CUST_17417_PI425224029_1	CUST_17417_	CUST_17417_ & CUST_17417_A	0.000699906	0.253357	0.440898	1.2423				2.15256	sig			1.65279				2.03323	sig			1.66613				1.8876	sig			1.81033	sig			PREDICTED: similar to Tubulin beta-5 chain (Beta-tubulin class-V)	e-174	Frame=+2	XP_001365332.1	XP_001365332	contigs-41640	GCTCAAGTTTTGAATAGCTGGCACTTGCTCAACATTTTTCCAGGATAATAAAGAGTATTT
TNT	CUST_17418_PI425224029_1	CUST_17418_	CUST_17418_ & CUST_17418_A	0.00541492	0.0452887	0.433515	1.01178				1.71381				1.59424				1.84532	sig			1.07887				1.33663				1.54644				PREDICTED: similar to Tubulin beta-5 chain (Beta-tubulin class-V)	e-174	Frame=+2	XP_001365332.1	XP_001365332	contigs-41640	GCAGTACCAAGAAGCCACAGCAAATGATGGAGATGAGACATTTGAAGATGATGAAGAAGA
TNT	CUST_17425_PI425224029_1	CUST_17425_	CUST_17425_ & CUST_17425_A	0.00595409	0.649038	0.261807	1.08552				1.35501				1.51561				1.47758				-1.09948				1.74545	sig			1.7021	sig			PREDICTED: similar to chromosome 10 open reading frame 89,	1e-36	Frame=+1	XP_001376308.1	XP_001376308	contigs-41652	TGGCAGAGGAACTAACCGGCCGAAGGTGGAATTCTTGGAAGACTTAAGACACAAATCTAA
TNT	CUST_1749_PI425224029_1	CUST_1749_	CUST_1749_ & CUST_1749_A	0.00128186	0.0855458	0.744345	1.02542				1.43635				1.08039				-1.21303				1.20158				-1.19278				-1.3769				PREDICTED: similar to ENSANGP00000017498 [Monodelphis domestica]	3e-23	Frame=+3	XP_001368840.1	XP_001368840	contigs-13867	TGCAACCCATGGGCCAGCAGGTCATTGCCAACTTCAAAAAGATCTACACCAAGCACCTCT
TNT	CUST_17589_PI425224029_1	CUST_17589_	CUST_17589_ & CUST_17589_A	1.03384e-05	0.0193309	0.354775	1.33587				1.577	sig			1.65742	sig			1.97271	sig			1.31003				1.6082	sig			1.8496	sig			insulin-like growth factor 2 receptor [Gallus gallus]	4e-34	Frame=+1	NP_990301.1	NP_990301	contigs-41919	GGAGCACTACTGAGTTTACTCCTGGTGGTTCTTACAGTATGCCTAGTGATCTTGTTACTT
TNT	CUST_17590_PI425224029_1	CUST_17590_	CUST_17590_ & CUST_17590_A	0.00872103	0.00794524	0.782553	1.37122				1.42337				1.84467		sig		1.77729		sig		1.14383				1.37547				1.60664		sig		insulin-like growth factor 2 receptor [Gallus gallus]	4e-34	Frame=+1	NP_990301.1	NP_990301	contigs-41919	ATTTTTATTAAAGGCCTCTCAGGAAGAAGCCAAGCAGTTGGAGCACTACTGAGTTTACTC
TNT	CUST_17775_PI425224029_1	CUST_17775_	CUST_17775_ & CUST_17775_A	1.62317e-05	0.0539562	0.0429617	-1.07899				-1.04839				-1.30663				-1.55367	sig			1.12347				1.17815				-1.76779	sig			PREDICTED: similar to cytochrome c oxidase subunit VIc	5e-17	Frame=+1	XP_001506258.1	XP_001506258	contigs-42240	GAAAAAAGCATATGCAGACTTTTTACAAAACTAATGATGCCATGAAGGAACTTTGTAGGG
TNT	CUST_17776_PI425224029_1	CUST_17776_	CUST_17776_ & CUST_17776_A	2.73194e-05	0.122076	0.20436	-1.06201				-1.09962				-1.25188				-1.55329	sig			1.07835				1.0521				-1.71346	sig			PREDICTED: similar to cytochrome c oxidase subunit VIc	5e-17	Frame=+1	XP_001506258.1	XP_001506258	contigs-42240	GGAAAAAAGCATATGCAGACTTTTTACAAAACTAATGATGCCATGAAGGAACTTTGTAGG
TNT	CUST_17840_PI425224029_1	CUST_17840_	CUST_17840_ & CUST_17840_A	0.00825972	0.0012691	0.493635	-1.12198				-1.41644				-1.25796				-1.52578	sig	sig		-1.03237				-1.04391				-1.31885				ATP synthase, H+ transporting, mitochondrial F0 complex, subunit E	5e-14	Frame=+1	NP_001091003.1	NP_001091003	contigs-42338	AGTCCTCTTCTTCACTTTTTAATATCCCCGTGTTTTGAAATACTGAAGTATAATCCTGTC
TNT	CUST_17893_PI425224029_1	CUST_17893_	CUST_17893_ & CUST_17893_A	0.00434626	0.254918	0.25934	1.16817				1.71013				1.38982				3.11915	sig			2.08129				1.58923				1.68028				apolipoprotein B [Gallus gallus]	8e-25	Frame=+1	NP_001038098.1	NP_001038098	contigs-42403	AGTGCCCTAAATATACAAGGCACAGGGAATCTTAGCAGATATGAAAATGGAAGTAACTGG
TNT	CUST_17933_PI425224029_1	CUST_17933_	CUST_17933_ & CUST_17933_A	0.00183873	0.50579	0.4195	-1.36676				1.63511				2.13608	sig			2.28426				2.48057	sig			1.49693				2.60946				PREDICTED: similar to R53.5 [Canis familiaris]	1e-17	Frame=+1	XP_536403.1	XP_536403	contigs-42473	ATCTGAAGACTATTGGAGCAGGAGAGCAAAAGAACCTTCAAAAGCAGAGGAGCTGTGGAA
TNT	CUST_17934_PI425224029_1	CUST_17934_	CUST_17934_ & CUST_17934_A	0.00163841	0.518064	0.4573	-1.34884				1.66077				2.18497	sig			2.34177				2.5467	sig			1.56568				2.57093				PREDICTED: similar to R53.5 [Canis familiaris]	1e-17	Frame=+1	XP_536403.1	XP_536403	contigs-42473	TAGATCTGAAGACTATTGGAGCAGGAGAGCAAAAGAACCTTCAAAAGCAGAGGAGCTGTG
TNT	CUST_17951_PI425224029_1	CUST_17951_	CUST_17951_ & CUST_17951_A	0.000282845	0.235038	0.853808	1.22342				-1.27686				-1.89623	sig			-2.23038	sig			-1.60148				-2.66159	sig			-2.15832				NADH dehydrogenase subunit 5 [Sceloporus occidentalis]	1e-23	Frame=+2	YP_044749.1	YP_044749	contigs-42495	CTTGCTTTAGGAACTCTAATCTCAGGCCTACTAATCACAACGGCAATCCTACCAAACAAA
TNT	CUST_18032_PI425224029_1	CUST_18032_	CUST_18032_ & CUST_18032_A	0.00385684	0.0158273	0.0320651	2.21214	sig			1.68201	sig			2.32001	sig			2.02532	sig			1.24001				2.38375	sig			1.92569				serine carboxypeptidase 1 [Gallus gallus]	7e-42	Frame=+1	NP_001012821.1	NP_001012821	contigs-42610	AATTCAAACTGGCTACATTGCTTTGGAGTAAGGCAGAGGATATCATAGAAGAGAATACAA
TNT	CUST_18064_PI425224029_1	CUST_18064_	CUST_18064_ & CUST_18064_A	3.47581e-06	0.00959816	0.961519	1.24933				2.03427	sig			2.27294	sig			2.90639	sig			1.57244				1.86912	sig			2.13203	sig			pyruvate kinase muscle isozyme [Gallus gallus]	2e-51	Frame=+1	NP_990800.1	NP_990800	contigs-42640	GCTGCAGTAGATCTTCCAGCTGTTTCTGAAAAGGACATCCAAGATCTAAAAATTTGGTGT
TNT	CUST_18333_PI425224029_1	CUST_18333_	CUST_18333_ & CUST_18333_A	0.00420024	0.262279	0.0523627	1.11951				-1.35401				-1.3936				-2.62692	sig			-1.58167				-1.28866				-1.25219				apolipoprotein A-I precursor [Gallus gallus]	8e-14	Frame=+2	NP_990856.1	NP_990856	contigs-42958	CTGCCTTGGCACAGAAACTTGAGTGAGTGGTGTATTTGGGGAAGGCCCTCTCTCTCTCTC
TNT	CUST_18334_PI425224029_1	CUST_18334_	CUST_18334_ & CUST_18334_A	0.00160388	0.126762	0.013634	1.12102				-1.31813				-1.51263				-3.16744	sig			-1.63333	sig			-1.26398				-1.26056				apolipoprotein A-I precursor [Gallus gallus]	8e-14	Frame=+2	NP_990856.1	NP_990856	contigs-42958	TCTGCCTTGGCACAGAAACTTGAGTGAGTGGTGTATTTGGGGAAGGCCCTCTCTCTCTCT
TNT	CUST_18340_PI425224029_1	CUST_18340_	CUST_18340_ & CUST_18340_A	1.18443e-05	0.324722	0.114938	2.79856	sig			2.91713	sig			5.56684	sig			8.73981	sig			2.22236				8.90105	sig			8.23065	sig			ubiquitin carboxyl-terminal esterase L1 [Gallus gallus]	e-105	Frame=+2	NP_001073681.1	NP_001073681	contigs-42961	ATGTGTCAGATACTGGGACTCTTTATGACTGTAACTTGTTTCACTGTTTCATAGGGCTTT
TNT	CUST_18739_PI425224029_1	CUST_18739_	CUST_18739_ & CUST_18739_A	0.00190909	0.752683	0.182412	-1.00951				-1.23771				-1.60065				-2.52898	sig			-1.66407				-1.65808				-1.57376				PREDICTED: similar to pulmonary surfactant-associated protein D	9e-38	Frame=+2	XP_001496692.1	XP_001496692	contigs-43353	TGATCAATCATCTGCCTAAGACCTAGGCACTAGCTGACCAATTAAAAACATTTATTTTAG
TNT	CUST_18740_PI425224029_1	CUST_18740_	CUST_18740_ & CUST_18740_A	0.00633098	0.810475	0.0264126	-1.1033				-1.06699				-1.40184				-2.58113	sig			-1.69165				-1.5664				-1.44218				PREDICTED: similar to pulmonary surfactant-associated protein D	9e-38	Frame=+2	XP_001496692.1	XP_001496692	contigs-43353	GGAACGATGTGCCTTGTGGTCATGAAAGACTAATAATTTGTGAATATTAGTTTAGATGTC
TNT	CUST_18743_PI425224029_1	CUST_18743_	CUST_18743_ & CUST_18743_A	5.42708e-05	0.398068	0.83643	-1.15483				-1.21918				-1.28532				-1.88744	sig			-1.21414				-1.15446				-1.89181	sig			PREDICTED: acetyl-Coenzyme A acetyltransferase 1 (acetoacetyl	0	Frame=+1	XP_002197800.1	XP_002197800	contigs-43359	GGAATTGCAGCACAGATCCCTAGACTCAGTCTATTGTTTAAAAGAACAAAATGGTTTTTT
TNT	CUST_18919_PI425224029_1	CUST_18919_	CUST_18919_ & CUST_18919_A	0.00255704	0.28415	0.470549	-1.4856				-1.16029				-1.69722	sig			-2.31711				-1.08732				-1.90498	sig			-1.88033				PREDICTED: similar to inter-alpha-trypsin inhibitor heavy chain H3,	1e-45	Frame=+1	XP_002191423.1	XP_002191423	contigs-43517	ACAATGGAGAAGGGCTAAATTGATGGCACATACACTGATTATGTTGTTCCAGCCTGTTTA
TNT	CUST_19021_PI425224029_1	CUST_19021_	CUST_19021_ & CUST_19021_A	6.81528e-07	0.783975	0.148991	1.30027				1.69841	sig			1.86556	sig			2.36863	sig			1.51196				2.33348	sig			2.58464	sig			PREDICTED: transaldolase 1 [Taeniopygia guttata]	e-164	Frame=+2	XP_002197095.1	XP_002197095	contigs-43589	AAAGATAACAGTAAACTAACACCAGCACTGAATGTCAAGGATGCTCAAGCATCCAACTTG
TNT	CUST_19022_PI425224029_1	CUST_19022_	CUST_19022_ & CUST_19022_A	3.99179e-07	0.408339	0.0660881	1.40192				1.67793	sig			1.85512	sig			2.44311	sig			1.34462				2.2481	sig			2.69285	sig			PREDICTED: transaldolase 1 [Taeniopygia guttata]	e-164	Frame=+2	XP_002197095.1	XP_002197095	contigs-43589	AAAGCACTGACTGGCTGTGATTATCTCACCATTTCACCCAAACTTCTTGGAGAACTCAGT
TNT	CUST_19029_PI425224029_1	CUST_19029_	CUST_19029_ & CUST_19029_A	0.00531046	0.655261	0.89304	1.21008				1.21676				1.75374	sig			1.79519				1.13201				1.82916	sig			1.80517				PREDICTED: similar to C11 protein [Monodelphis domestica]	0	Frame=+3	XP_001368222.1	XP_001368222	contigs-43596	AACCCTACTGATTTGTCATAGTGTCAGTACAGCAGCAATCTACTGAGTTTCTATAATGCC
TNT	CUST_19091_PI425224029_1	CUST_19091_	CUST_19091_ & CUST_19091_A	0.00201068	0.662264	0.616818	1.03287				-1.38729				-1.20057				-1.65096	sig			-1.17068				-1.36976				-1.97839				PREDICTED: similar to Benzodiazepin receptor (peripheral)	1e-66	Frame=+2	XP_002192234.1	XP_002192234	contigs-43662	AGAAACACAAGTAACTTGTACACATTTTCCTAAAGCAAGCCTTGGCAAAAGCAGGACTTT
TNT	CUST_19134_PI425224029_1	CUST_19134_	CUST_19134_ & CUST_19134_A	0.00165651	0.713713	0.594347	1.03841				-2.12367				-4.6447	sig			-4.6636				-4.13479	sig			-6.10374	sig			-2.7345				MACRO domain-containing protein 1 [Bos taurus]	1e-96	Frame=+1	NP_001039974.1	NP_001039974	contigs-43707	AGGCAGCAGAGTGAAAACTGGAAGAACAACAGATGCTACAACATCCAGAAACGGATGTAT
TNT	CUST_19176_PI425224029_1	CUST_19176_	CUST_19176_ & CUST_19176_A	0.00387297	0.667708	0.400258	1.25114				1.41185				1.39847				2.06191	sig			1.20594				1.56621				2.52654				biogenesis of lysosomal organelles complex-1, subunit 1 [Rattus	2e-47	Frame=+3	NP_001099411.2	NP_001099411	contigs-43742	GATGGAGTGAGAAGTTAAAATATATACATTGCACTGAAAGGGGAAGGGCTTGGCTCTTCT
TNT	CUST_19245_PI425224029_1	CUST_19245_	CUST_19245_ & CUST_19245_A	0.00412332	0.0534684	0.651439	-1.03435				-1.0931				-1.16743				1.08153				-1.06185				-1.08581				1.36206				PREDICTED: SWI/SNF related, matrix associated, actin dependent	e-123	Frame=+3	XP_002194035.1	XP_002194035	contigs-43811	CAGCTCATATTTTGCTGTAATACAGAACAGCATCATATCTCTCCCAAATAACAGTTTTGT
TNT	CUST_19319_PI425224029_1	CUST_19319_	CUST_19319_ & CUST_19319_A	0.00250773	0.0208085	0.595033	1.64169				2.06274	sig			1.73289				3.73785	sig			1.29658				1.68036				2.49288	sig			PREDICTED: similar to Macrophage-capping protein (Actin regulatory	e-152	Frame=+3	XP_001499035.2	XP_001499035	contigs-43878	TTACCCTGCATCAACCATTTTGCCTTATTAAATTGGAGCCGCTGTATTGTACCTAAAAAA
TNT	CUST_19320_PI425224029_1	CUST_19320_	CUST_19320_ & CUST_19320_A	0.00112392	0.00250879	0.794218	1.30729				1.60848				1.57435				2.47395	sig	sig		-1.05076				1.13048				1.90755	sig	sig		PREDICTED: similar to Macrophage-capping protein (Actin regulatory	e-152	Frame=+3	XP_001499035.2	XP_001499035	contigs-43878	AAAGGGAAGAAGAATATCCGAGCCACTGAAAGGGAGCTTAGCTGGGCTAGTTTTAACACT
TNT	CUST_19324_PI425224029_1	CUST_19324_	CUST_19324_ & CUST_19324_A	0.00627676	0.136279	0.104728	-1.70357				-1.76361				-1.66442				-2.92344	sig			1.40431				-2.24866	sig			-2.93033				membrane metallo-endopeptidase [Gallus gallus]	0	Frame=+3	NP_001004412.1	NP_001004412	contigs-43883	ACCTTTCTTAGTGCATCTCAACCTAAATCCCTGAATTATGGTGGCATCGGCATGGTCATC
TNT	CUST_19334_PI425224029_1	CUST_19334_	CUST_19334_ & CUST_19334_A	0.00245941	0.155319	0.856485	-1.06018				-1.38208				-1.39691				-1.6219	sig			-1.12925				-1.30127				-1.50384				PREDICTED: similar to ribonuclease P/MRP 38kDa subunit [Gallus	2e-62	Frame=+1	XP_418633.1	XP_418633	contigs-43894	TAACAGCAAGCTTGCCTCTCCTAATGTAGTTCTGCAAGCGCTCAAGGTTAAAAAAGTAGT
TNT	CUST_19435_PI425224029_1	CUST_19435_	CUST_19435_ & CUST_19435_A	0.00200921	0.0284315	0.225528	-1.03108				-1.50014				-1.33443				-1.64775	sig			1.02467				-1.16344				-1.52606				PREDICTED: hypothetical protein isoform 2 [Taeniopygia guttata]	e-120	Frame=+1	XP_002189267.1	XP_002189267	contigs-43985	TAGTAAGTGATCTTTGCTGTGGAAGGATAGGATTAAATAAAAACACTTCTACCAAGAACG
TNT	CUST_19516_PI425224029_1	CUST_19516_	CUST_19516_ & CUST_19516_A	6.41206e-06	0.44383	0.776387	1.33421				-5.04051				-12.0345	sig			-13.5947	sig			-11.9167	sig			-13.6623	sig			-11.5401	sig			PREDICTED: similar to fragile histidine triad [Equus caballus]	1e-67	Frame=+2	XP_001490660.2	XP_001490660	contigs-44053	CTAGATTCTTCCACAGGGTTTTTTATTGGCCCAGCCTAAGCGTTATTTTAGTTAAGATGC
TNT	CUST_19847_PI425224029_1	CUST_19847_	CUST_19847_ & CUST_19847_A	0.00329301	0.441829	0.884295	-1.11922				-1.31175				-1.24873				-1.65199	sig			-1.34535				-1.16678				-1.54566				PREDICTED: transmembrane protein 120B [Taeniopygia guttata]	6e-77	Frame=+2	XP_002193701.1	XP_002193701	contigs-44419	AAAGAAACCAGTTAGATCTCACTGTGGAGGGATTTCAGTCTTGGATGTGGAGAGGATTGA
TNT	CUST_19929_PI425224029_1	CUST_19929_	CUST_19929_ & CUST_19929_A	0.00342656	0.0732126	0.383187	1.03313				1.39749				1.09262				1.51955				-1.02874				-1.05052				1.38317				proline-rich nuclear receptor coactivator 1 [Gallus gallus]	3e-45	Frame=+2	NP_001012291.1	NP_001012291	contigs-44522	AAAGACAAACAGACAGAGGAACAAATCTAATGTACCGATAAACAAAGTCCCATCTACAAA
TNT	CUST_19930_PI425224029_1	CUST_19930_	CUST_19930_ & CUST_19930_A	0.00464954	0.0917947	0.596376	1.08681				1.48164				1.14594				1.58299	sig			1.11162				1.07491				1.4787				proline-rich nuclear receptor coactivator 1 [Gallus gallus]	3e-45	Frame=+2	NP_001012291.1	NP_001012291	contigs-44522	ACGCATCTCTGTGAACAATCAAAGACAAACAGACAGAGGAACAAATCTAATGTACCGATA
TNT	CUST_20013_PI425224029_1	CUST_20013_	CUST_20013_ & CUST_20013_A	0.000890252	0.0195046	0.51547	-1.03999				-1.46371				-1.35496				-1.55812	sig			-1.15223				-1.12667				-1.44845				NADH dehydrogenase (ubiquinone) 1 alpha subcomplex, 13 [Xenopus	1e-26	Frame=+1	NP_001087363.1	NP_001087363	contigs-44643	ATTTGGGACCCTCCCAAAAACCAGCATATTTCCAAATAAACAACTTCTGGTGTGTGTAAC
TNT	CUST_20014_PI425224029_1	CUST_20014_	CUST_20014_ & CUST_20014_A	0.000193024	0.00986203	0.557466	-1.06058				-1.44244				-1.3568				-1.59513	sig			-1.1277				-1.12568				-1.46831				NADH dehydrogenase (ubiquinone) 1 alpha subcomplex, 13 [Xenopus	1e-26	Frame=+1	NP_001087363.1	NP_001087363	contigs-44643	GATTTGGGACCCTCCCAAAAACCAGCATATTTCCAAATAAACAACTTCTGGTGTGTGTAA
TNT	CUST_20583_PI425224029_1	CUST_20583_	CUST_20583_ & CUST_20583_A	0.00289376	0.703549	0.734242	1.41694				1.05809				-1.22976				-2.04624	sig			1.0805				-1.21663				-1.88251				ATP synthase F0 subunit 6 [Coturnicops exquisitus]	2e-12	Frame=+2	YP_002640582.1	YP_002640582	contigs-45453	CCAATATGGCTGTCAACAGTACTTATCGGAAATGCGAAATCAACCAACAGTGTCTTTAGG
TNT	CUST_20584_PI425224029_1	CUST_20584_	CUST_20584_ & CUST_20584_A	0.00565278	0.613203	0.906331	1.33905				1.05982				-1.20361				-2.21078	sig			-1.01499				-1.26534				-2.07656				ATP synthase F0 subunit 6 [Coturnicops exquisitus]	2e-12	Frame=+2	YP_002640582.1	YP_002640582	contigs-45453	ACCGCTTATCTACACTCCAACTATGGTTATCTAAAAACCTTCACAAAACAACTCATATTG
TNT	CUST_20589_PI425224029_1	CUST_20589_	CUST_20589_ & CUST_20589_A	0.00539167	0.00475579	0.90224	-1.2522				-1.2626				-1.51152				-1.93243	sig	sig		1.05647				-1.06206				-1.56032	sig	sig		PREDICTED: similar to LOC613274 protein [Taeniopygia guttata]	6e-39	Frame=+2	XP_002196874.1	XP_002196874	contigs-45468	CTATTAGAAACAAAGCACGTCTTGCAGAACCCTTTCCCTCATCTTCAGCAACAACATTTT
TNT	CUST_20748_PI425224029_1	CUST_20748_	CUST_20748_ & CUST_20748_A	0.00600984	0.716417	0.0185634	1.53313				1.62573				1.63723				1.69161	sig			-1.01944				2.15335	sig			2.65185	sig			PREDICTED: growth arrest and DNA-damage-inducible, alpha isoform 1	3e-46	Frame=+1	XP_001164496.1	XP_001164496	contigs-45691	GTTGAATTGCACACTGTGTGAAACTGAAGGACATTTGACTTCACTCCTGGAAGATGACGG
TNT	CUST_20764_PI425224029_1	CUST_20764_	CUST_20764_ & CUST_20764_A	0.00106867	0.017242	0.529862	-1.01089				-1.12919				-1.2468				-1.53526	sig			1.03096				-1.03809				-1.27258				PREDICTED: putative mitochondrial ATP synthase O subunit	2e-32	Frame=+3	XP_002188606.1	XP_002188606	contigs-45701	TGTAAGAAAAAGAGCTGGCTCGAGTGTTGAACAACTAAATCAAGGACCCTAAATTATCTG
TNT	CUST_20888_PI425224029_1	CUST_20888_	CUST_20888_ & CUST_20888_A	0.00598788	0.0211723	0.119258	1.03965				1.17089				1.05726				1.25744				1.20678				1.44422				1.85356	sig			chromosome 20 open reading frame 111 [Gallus gallus]	4e-71	Frame=+2	NP_001025152.1	NP_001025152	contigs-45803	TGGTCACACTCCCATCTAAAAAGCCATGGGTCTCTGTGCTTGTAATAAAGACAGTGCACT
TNT	CUST_21129_PI425224029_1	CUST_21129_	CUST_21129_ & CUST_21129_A	3.21752e-09	0.163544	0.432218	1.59834				5.735	sig			9.62757	sig			19.9291	sig			3.57873				12.8164	sig			11.3611	sig			NADP-dependent leukotriene B4 12-hydroxydehydrogenase [Gallus gallus]	e-129	Frame=+3	NP_001026606.1	NP_001026606	contigs-46039	GAAAGAAGCAGATACATGCCTTTAAAAACTATTTGATGTAACTATGCAGTAGCCCCATTT
TNT	CUST_21130_PI425224029_1	CUST_21130_	CUST_21130_ & CUST_21130_A	1.13563e-08	0.145187	0.44398	1.72514				5.7898	sig			9.63482	sig			19.921	sig			3.81753				12.5213	sig			10.9521	sig			NADP-dependent leukotriene B4 12-hydroxydehydrogenase [Gallus gallus]	e-129	Frame=+3	NP_001026606.1	NP_001026606	contigs-46039	GTGGTAAAAACCTGATGAAAACAGGTTTCTCACATGATTTCCGAGGACCAAACTAGATGT
TNT	CUST_21151_PI425224029_1	CUST_21151_	CUST_21151_ & CUST_21151_A	0.0021377	0.103397	0.651222	-1.26377				-1.3558				-1.37185				-1.88232	sig			-1.06366				-1.33746				-1.75965				non-specific lipid-transfer protein [Bos taurus]	4e-82	Frame=+3	NP_001029162.2	NP_001029162	contigs-46058	GCTGTGCTTTACCCTCTGAACATATTGAATGCAGAGACTAACACTTTTTAAATGATGAAT
TNT	CUST_21152_PI425224029_1	CUST_21152_	CUST_21152_ & CUST_21152_A	0.000428307	0.0366607	0.685034	-1.29454				-1.37459				-1.45129				-2.03778	sig			1.03502				-1.29051				-1.92734				non-specific lipid-transfer protein [Bos taurus]	4e-82	Frame=+3	NP_001029162.2	NP_001029162	contigs-46058	CTTCTTCCTAAGTTAACATATTAGACCATCTTTAAGCATACAGGAGATCAAATTGTTCCC
TNT	CUST_21237_PI425224029_1	CUST_21237_	CUST_21237_ & CUST_21237_A	0.0020656	0.21013	0.748592	1.00167				-1.20004				-1.2526				-1.51321				-1.1354				-1.05217				-1.39314				PREDICTED: similar to MGC80265 protein isoform 1 [Gallus gallus]	2e-92	Frame=+2	XP_001231824.1	XP_001231824	contigs-46134	GCTGAGCTGTCATCAAATACTGACAATGATGTTCTCTCAGTATGAGTAATAAAACACATT
TNT	CUST_21294_PI425224029_1	CUST_21294_	CUST_21294_ & CUST_21294_A	0.0018547	0.572498	0.844855	-1.14236				1.84013				3.21991				2.38758				1.83055				3.58011				3.32785				prostaglandin D2 synthase, brain [Gallus gallus]	2e-43	Frame=+2	NP_989590.1	NP_989590	contigs-46183	TTTTGGCCGCAGGGCCTTGGGCCGCTCAGTCGGCGTTGTTGTGTTATTTTCCACATTCCT
TNT	CUST_21356_PI425224029_1	CUST_21356_	CUST_21356_ & CUST_21356_A	0.00806027	0.0429165	0.746758	-1.16409				-1.27769				-1.40457				-1.68479	sig			-1.01912				-1.35565				-1.34574				PREDICTED: similar to cognin/prolyl-4-hydroxylase/protein disulfide	e-130	Frame=+2	XP_420095.2	XP_420095	contigs-46234	CTAGGATTTATTTTTTGTGTGTGTGTGTGTGAGGGTACTTGAGAGCCAAGGAGTGCTATG
TNT	CUST_21455_PI425224029_1	CUST_21455_	CUST_21455_ & CUST_21455_A	0.00316196	0.57623	0.776206	-1.34942				2.74293				2.4293				-1.11421				2.57702				4.15217	sig			-1.22583				PREDICTED: hypothetical protein [Monodelphis domestica]	e-118	Frame=+2	XP_001374575.1	XP_001374575	contigs-46334	TCCTTCTGCAACTTGTACATACATATCTATCCTGCTTAATCTTCTGTGACTCAAAATAAG
TNT	CUST_21575_PI425224029_1	CUST_21575_	CUST_21575_ & CUST_21575_A	0.000497328	0.302151	0.310434	-1.13193				1.20866				1.08939				1.3966				1.05353				1.29184				1.58373	sig			PREDICTED: ubiquitin-conjugating enzyme E2, J1 (UBC6 homolog,	5e-32	Frame=+3	XP_002195471.1	XP_002195471	contigs-46440	GCACAGCAAATGTTATTAAATTGAGCAGGGAAGGGAAGTTGTTAATATTTTGTAAGTACG
TNT	CUST_21603_PI425224029_1	CUST_21603_	CUST_21603_ & CUST_21603_A	0.000632182	0.636722	0.955925	1.0692				2.55121	sig			1.74074				1.35224				2.71382	sig			1.50514				1.19884				MGC83413 protein [Xenopus laevis]	3e-46	Frame=+1	NP_001086479.1	NP_001086479	contigs-46465	TCCGAGGTGAAAATGGACAAAGACAAGTTCTCTGTGTTGTTGGATGTGAAGCACTTCTCC
TNT	CUST_21606_PI425224029_1	CUST_21606_	CUST_21606_ & CUST_21606_A	3.45502e-05	0.832699	0.576867	1.40781				3.26614	sig			2.06375	sig			1.94148				3.77917	sig			2.11964	sig			2.05018	sig			alpha-crystallin B chain [Bos taurus]	7e-14	Frame=+1	NP_776715.1	NP_776715	contigs-46467	GCTTGCTCTGTACTACTGTCCATGCTGAACTCACTCACTTTGTATGAATTCCGATATTGC
TNT	CUST_21647_PI425224029_1	CUST_21647_	CUST_21647_ & CUST_21647_A	0.000553879	0.00373849	0.347842	-1.7732				-2.09792				-2.21441	sig	sig		-3.3445	sig	sig		-1.06301				-1.97921				-2.6397	sig	sig		PREDICTED: hypothetical protein isoform 1 [Ornithorhynchus	7e-49	Frame=+1	XP_001506987.1	XP_001506987	contigs-46511	ATTTGAACCTAGGTGCACAGGACTGTTTGCATACAGGTACTGAGGAAATGTTGCACAGCT
TNT	CUST_21653_PI425224029_1	CUST_21653_	CUST_21653_ & CUST_21653_A	0.00562583	0.39589	0.0183274	1.29963				1.19605				1.27966				1.33546				1.14992				1.60078	sig			1.81264	sig			PREDICTED: similar to Cell division cycle protein 48 homolog [Vitis	e-103	Frame=+2	XP_002276976.1	XP_002276976	contigs-46517	TTATGGCAGAATCAGCAGCTTTAGCAACGGGTACAACAATAGCCTGTAAAAAGAAACAAA
TNT	CUST_21712_PI425224029_1	CUST_21712_	CUST_21712_ & CUST_21712_A	0.00736985	0.0156129	0.48555	1.47853				4.9377	sig			1.71733				2.18246				2.25267				1.61731				-1.04892				PREDICTED: similar to endoU protein [Monodelphis domestica]	e-123	Frame=+2	XP_001370859.1	XP_001370859	contigs-46561	CCATTGTCTCTTTGGTTTTTCAGTAATCTTGATAATCCACCAAGTCCTTAACTTTTGTGA
TNT	CUST_21714_PI425224029_1	CUST_21714_	CUST_21714_ & CUST_21714_A	0.00704297	0.453014	0.235677	-1.08561				-1.15008				-1.27732				-1.39019				1.17542				-1.10609				-1.78646	sig			adenosine kinase [Gallus gallus]	0	Frame=+3	NP_001006501.1	NP_001006501	contigs-46562	GCTAGCTTGTAGAAAGCAGCTTTGTGCTCCTATGTGATAATGGGACCCATGTTCCTAAAC
TNT	CUST_21832_PI425224029_1	CUST_21832_	CUST_21832_ & CUST_21832_A	0.000623418	0.00213119	0.105459	1.05201				-1.59409	sig	sig		-1.64397	sig	sig		-2.01543	sig	sig		-1.22787				-1.16937				-1.23426				PREDICTED: similar to mitochondrial phosphoenolpyruvate	1e-70	Frame=+2	XP_859768.1	XP_859768	contigs-46664	TTTCAGCTATGTTCAGTGAGTAGTGAAGTTTCAACCAGTAATGAGGCAGCTGTCTTATCA
TNT	CUST_21887_PI425224029_1	CUST_21887_	CUST_21887_ & CUST_21887_A	0.000750558	0.015043	0.627726	-1.35683				-1.10314				-1.67527	sig			-1.44317				1.18035				-1.38678				-1.39374				PREDICTED: similar to	0	Frame=+3	XP_001150693.1	XP_001150693	contigs-46711	TACTCAGTCTAATTCTGTTTGTTATGCCAAGAATGGGACAGGTAGTTGGCATTGGGGCAG
TNT	CUST_21990_PI425224029_1	CUST_21990_	CUST_21990_ & CUST_21990_A	0.00340359	0.238629	0.820141	-1.03127				-1.33926				-1.49254				-1.55206	sig			-1.12204				-1.30036				-1.50669				dihydrofolate reductase [Gallus gallus]	4e-73	Frame=+1	NP_001006584.2	NP_001006584	contigs-46813	GGGAGCAACACTTTTTTATTATTTTCCTTCTCAGTGTAGGAAAATGTAATCCATGCAGTT
TNT	CUST_22020_PI425224029_1	CUST_22020_	CUST_22020_ & CUST_22020_A	9.86038e-05	0.0278322	0.872303	1.24503				1.81706	sig			2.07386	sig			2.49698	sig			1.38581				1.84598	sig			1.933	sig			PREDICTED: hypothetical protein isoform 11 [Pan troglodytes]	e-125	Frame=+3	XP_001175096.1	XP_001175096	contigs-46845	ATACAGACCTGTTGCTGTTGCACTGGATACTAAGGGACCTGAAATCAGAACTGGACTCAT
TNT	CUST_22045_PI425224029_1	CUST_22045_	CUST_22045_ & CUST_22045_A	0.00346836	0.11221	0.389205	-1.84936	sig			-1.45149				-2.14199	sig			-3.08107	sig			-1.10544				-2.44123	sig			-2.34941				PREDICTED: similar to inter-alpha (globulin) inhibitor H3 [Gallus	e-130	Frame=+3	XP_414253.2	XP_414253	contigs-46889	ATGCCATCTCCGATCTGACACAAAATCATTTTAAGCACTACTATGATGGTTCTGAACTTG
TNT	CUST_22046_PI425224029_1	CUST_22046_	CUST_22046_ & CUST_22046_A	0.00259568	0.10447	0.412108	-1.86997				-1.45497				-2.17079	sig			-3.1503	sig			-1.03939				-2.42815	sig			-2.49151				PREDICTED: similar to inter-alpha (globulin) inhibitor H3 [Gallus	e-130	Frame=+3	XP_414253.2	XP_414253	contigs-46889	GGTTTTATGATGAGGTAGCCAACCCTTTACTCACAGAAGTAGAGTTAAAGTACCCAGAAA
TNT	CUST_22069_PI425224029_1	CUST_22069_	CUST_22069_ & CUST_22069_A	4.64562e-05	0.145878	0.447495	1.19373				1.72007				2.46007	sig			2.5364	sig			1.06723				2.04246				2.83244	sig			PREDICTED: hypothetical protein [Gallus gallus]	e-168	Frame=+3	XP_422828.1	XP_422828	contigs-4690	GACTGTGCCAGAGACAAAATACAGAATTTTGAAGATACTGAGAGTTCAAAATCAGTTTTG
TNT	CUST_22070_PI425224029_1	CUST_22070_	CUST_22070_ & CUST_22070_A	3.08847e-05	0.154002	0.292484	1.22343				1.81082				2.44507	sig			2.42671	sig			-1.10497				2.05889	sig			2.91321	sig			PREDICTED: hypothetical protein [Gallus gallus]	e-168	Frame=+3	XP_422828.1	XP_422828	contigs-4690	GTTCAAGTGCCTGTTCAAAGGAGACAAAAGCTACAGAACCATTTATAATCTCTTTCATAA
TNT	CUST_22097_PI425224029_1	CUST_22097_	CUST_22097_ & CUST_22097_A	6.52686e-05	0.408744	0.0308417	1.37977				1.80274	sig			1.77464	sig			1.78362	sig			1.38914				2.0506	sig			2.16315	sig			PREDICTED: hypothetical protein [Gallus gallus]	2e-18	Frame=+1	XP_415525.2	XP_415525	contigs-46929	TAGAAACCTGTCCTTGATGGTGCTTCAAGAAAAGTAAAGATCTTATTTAACCTGGAACTT
TNT	CUST_22098_PI425224029_1	CUST_22098_	CUST_22098_ & CUST_22098_A	3.65902e-05	0.237866	0.0176588	1.3921				1.77319	sig			1.7402	sig			1.76243	sig			1.31228				1.95201	sig			2.12254	sig			PREDICTED: hypothetical protein [Gallus gallus]	2e-18	Frame=+1	XP_415525.2	XP_415525	contigs-46929	AACAACTATTCTCTGTATAACCTTCCTGTTTAACTTGAACTAGAAACCTGTCCTTGATGG
TNT	CUST_22180_PI425224029_1	CUST_22180_	CUST_22180_ & CUST_22180_A	0.00448864	0.464164	0.667503	1.04011				1.52123				1.29065				1.90981	sig			1.14183				1.36601				1.80229				PREDICTED: similar to nexin-1 [Ornithorhynchus anatinus]	2e-56	Frame=+3	XP_001511446.1	XP_001511446	contigs-47016	AAGCAGTTGACGACAGTGATGAGATACAGTGTAAATGGAGTTGGTAAAGTGCTGAAGAAG
TNT	CUST_22182_PI425224029_1	CUST_22182_	CUST_22182_ & CUST_22182_A	0.00227126	0.234673	0.508871	-1.12317				1.49512				1.95922				1.81502				1.47735				1.67588				-1.31451				PREDICTED: similar to plasminogen [Gallus gallus]	1e-81	Frame=+3	XP_419618.2	XP_419618	contigs-47020	CACCTGAATGCATCACTGGAAGAAAACTACTGTAGGAATCCTGATAAATGATGTAAAAGG
TNT	CUST_22290_PI425224029_1	CUST_22290_	CUST_22290_ & CUST_22290_A	0.00275469	0.590561	0.225394	1.48889				-1.90803				-1.33952				-2.04481	sig			-1.11257				-1.2533				-4.0057				PREDICTED: similar to Elongation of very long chain fatty acids	e-117	Frame=+1	XP_426204.2	XP_426204	contigs-47158	TTTCTTCTGTCAGGATACACACAGTGGAGGTGAAGCTGATATGAAGATCATACGTGTCCT
TNT	CUST_22429_PI425224029_1	CUST_22429_	CUST_22429_ & CUST_22429_A	0.000942497	0.440108	0.779263	1.15184				2.19834	sig			2.62789	sig			1.91197				2.25314	sig			2.67907	sig			1.29093				F-box and leucine-rich repeat protein 12 [Gallus gallus]	4e-42	Frame=+2	NP_990815.1	NP_990815	contigs-47336	TGGGATTTGGAATGATATGTCCTGTAAACTACTAAAAGCCTTCTATGTGTGCGAGAAACC
TNT	CUST_22430_PI425224029_1	CUST_22430_	CUST_22430_ & CUST_22430_A	0.00505847	0.177216	0.723959	1.04543				1.52936				1.81808				1.56784				1.29035				1.4981				1.29127				F-box and leucine-rich repeat protein 12 [Gallus gallus]	4e-42	Frame=+2	NP_990815.1	NP_990815	contigs-47336	AACCAGCTTCAAGAACTGGAAAACAGGTGAGCCCAATAATTATGACAGGGGAGAAGACTG
TNT	CUST_22433_PI425224029_1	CUST_22433_	CUST_22433_ & CUST_22433_A	0.00133108	0.846792	0.66089	1.10304				1.44675				1.31274				-1.08118				1.74305	sig			1.20515				-1.16874				PREDICTED: hypothetical protein [Gallus gallus]	9e-12	Frame=+1	XP_001233731.1	XP_001233731	contigs-47338	CTGATTGAATGCAAAGGGTGCTAACTAATGGCTCCTTTAATCCTGGAGAGATGTGACCAG
TNT	CUST_22705_PI425224029_1	CUST_22705_	CUST_22705_ & CUST_22705_A	5.23724e-05	0.467905	0.729402	-1.12265				-1.13277				-1.39883				-2.01007	sig			-1.21763				-1.34198				-1.7576	sig			apolipoprotein B [Gallus gallus]	9e-15	Frame=+2	NP_001038098.1	NP_001038098	contigs-47772	TGGAGACAGTAGCAGAATACAATAAAAGAGTAAGCATCTTATTGACTCTGCCATTGAATT
TNT	CUST_22749_PI425224029_1	CUST_22749_	CUST_22749_ & CUST_22749_A	0.00400932	0.405626	0.846603	-1.20539				-1.27293				-1.54509	sig			-1.79528				-1.13065				-1.5907	sig			-1.7191				PREDICTED: serpin peptidase inhibitor, clade A (alpha-1	1e-15	Frame=+3	XP_002200214.1	XP_002200214	contigs-47829	CAAACGTGTATCTTACCAAAGTTTATATTTCTGTCAGCTATGACCTAGGAGGACGCCCCT
TNT	CUST_22930_PI425224029_1	CUST_22930_	CUST_22930_ & CUST_22930_A	0.00393455	0.560854	0.536596	-1.33583				-1.66318				-1.90595				-3.63787	sig			-1.74749				-3.45829	sig			-4.31571				PREDICTED: similar to cytochrome c oxidase subunit Vb [Danio rerio]	1e-19	Frame=+2	XP_001342184.1	XP_001342184	contigs-48115	AAGATAACTACTGCTATTATTTGGTTCTGGGTACACAAGGAGACAGCATCGTTGCCCCAG
TNT	CUST_23203_PI425224029_1	CUST_23203_	CUST_23203_ & CUST_23203_A	0.000405489	0.658474	0.034332	1.27929				1.69354				1.49006				1.69043	sig			1.42122				2.08784	sig			2.13443	sig			proteasome alpha 5 subunit [Gallus gallus]	e-130	Frame=+1	NP_001026578.1	NP_001026578	contigs-48483	CCGTAACTTTATTTCAGCAGCACGTATGCCTGCTCTTAAACAAAGTCTCAAAGATTTTTT
TNT	CUST_23242_PI425224029_1	CUST_23242_	CUST_23242_ & CUST_23242_A	0.00312009	0.0857344	0.486225	-1.13651				-1.63095				-1.48609				-1.88771	sig			-1.22569				-1.5646				-1.50405				retinol-binding protein 4 precursor [Gallus gallus]	3e-81	Frame=+1	NP_990569.1	NP_990569	contigs-48520	TTTTGAATCTCCACTCTTTGGTGCAGAAGAGCACAATGGGAAGTGCAAGGAAACTCCTTG
TNT	CUST_23257_PI425224029_1	CUST_23257_	CUST_23257_ & CUST_23257_A	1.31986e-09	0.580317	0.386547	1.28062				5.71725	sig			6.62564	sig			5.86008	sig			5.14634	sig			7.83588	sig			10.296	sig			PREDICTED: glutathione S-transferase omega 1 [Taeniopygia guttata]	2e-24	Frame=+1	XP_002197460.1	XP_002197460	contigs-48535	AGATTCTTTTGGTGGGAACTCAGTGACCATGATTGACTTATCTGATCTGGCCATGGTTTG
TNT	CUST_23293_PI425224029_1	CUST_23293_	CUST_23293_ & CUST_23293_A	0.00269804	0.194988	0.741763	-1.40829				-1.26538				-1.62634	sig			-2.18858	sig			1.08368				-1.50852				-2.17207				cytochrome c oxidase subunit VIIa polypeptide 2-like [Danio rerio]	6e-17	Frame=+3	NP_001166149.1	NP_001166149	contigs-48583	CCCTTTTAGAAGGTGGCAGAAAAGGGAAAAACAAAATGGTACATTCTGGTGAAAGGGAAA
TNT	CUST_23411_PI425224029_1	CUST_23411_	CUST_23411_ & CUST_23411_A	0.00380183	0.848129	0.290347	1.05882				1.21318				1.16227				1.35436				1.1224				1.36891				1.36734				PREDICTED: similar to zinc finger, DHHC-type containing 3	e-109	Frame=+2	XP_002199140.1	XP_002199140	contigs-4871	CAATTCTGTCAATGCTTCCGTATGGGAAACAAATGCAATAAACCTTTTCTGAATACTAGA
TNT	CUST_23483_PI425224029_1	CUST_23483_	CUST_23483_ & CUST_23483_A	3.47809e-13	0.390107	0.290228	1.4229				5.62741	sig			6.07238	sig			9.22093	sig			4.35492	sig			7.74368	sig			8.64299	sig			PREDICTED: putative peroxiredoxin 1 variant 3 isoform 2	e-102	Frame=+3	XP_002194671.1	XP_002194671	contigs-48786	GTGACTGACTCAGTCATGCATGTAGAACAAGTGGATTTCTGTTTTTTGTACTGTTATTAA
TNT	CUST_23484_PI425224029_1	CUST_23484_	CUST_23484_ & CUST_23484_A	1.50591e-14	0.271962	0.16907	1.41988				5.64117	sig			6.04834	sig			8.85858	sig			4.05827	sig			7.70782	sig			8.47086	sig			PREDICTED: putative peroxiredoxin 1 variant 3 isoform 2	e-102	Frame=+3	XP_002194671.1	XP_002194671	contigs-48786	TCAACCAGGGTAGAGGACTACTTGTGCTCACTTGAATAACTAAGGACCAGTATCATTTAC
TNT	CUST_23513_PI425224029_1	CUST_23513_	CUST_23513_ & CUST_23513_A	0.0029699	0.893302	0.425982	1.10514				-1.25188				-1.42582				-1.85931	sig			-1.2978				-1.73481				-1.39221				apolipoprotein B [Gallus gallus]	5e-87	Frame=+1	NP_001038098.1	NP_001038098	contigs-48814	GAAGCAACATTTCAAACTCCAGATTTTATTATTCCATTAACTGACCTACGTGTTCCTTCT
TNT	CUST_23575_PI425224029_1	CUST_23575_	CUST_23575_ & CUST_23575_A	1.19193e-05	0.0340937	0.5772	1.58204	sig			2.41749	sig			2.57397	sig			3.5344	sig			1.65395				2.13708	sig			3.43933	sig			annexin A1 [Gallus gallus]	e-142	Frame=+2	NP_996789.1	NP_996789	contigs-48866	CAGAACTTGCCAGAGCAGGTCTAAGTAACATTCCAAATAAAATTAAACTTGTCATCTACA
TNT	CUST_23576_PI425224029_1	CUST_23576_	CUST_23576_ & CUST_23576_A	1.40983e-05	0.00844436	0.399964	1.75235	sig			2.62475	sig			2.5381	sig			3.78324	sig			1.60711				2.1035	sig			3.53624	sig			annexin A1 [Gallus gallus]	e-142	Frame=+2	NP_996789.1	NP_996789	contigs-48866	GTCATCTCTGAAATAGATTAGTGTCCAGTTTTTGTATCTTGTAAAACTGTAGCCTAGGAA
TNT	CUST_23620_PI425224029_1	CUST_23620_	CUST_23620_ & CUST_23620_A	1.35857e-09	0.502663	0.376137	1.12682				9.62601	sig			11.9146	sig			11.1615	sig			4.59206	sig			16.6744	sig			10.3699	sig			PREDICTED: similar to putative apoptosis-inducing factor	5e-65	Frame=+1	XP_002191298.1	XP_002191298	contigs-488	ACTGTTGCCAAAAGCAAAGATCTTTTTGTCTCAAAAAGCTGGAAGAAGATGGATCAGCAT
TNT	CUST_23652_PI425224029_1	CUST_23652_	CUST_23652_ & CUST_23652_A	0.000811797	0.407133	0.163143	1.1393				1.31653				1.24544				1.94948	sig			1.42724				1.37735				1.4694				PREDICTED: hypothetical protein [Gallus gallus]	e-131	Frame=+1	XP_418797.1	XP_418797	contigs-48936	GGCATTTTCTCTCTATTTTCTGACCCAGCATTATAAACCACACTCTGAAAATATTCCAAA
TNT	CUST_23724_PI425224029_1	CUST_23724_	CUST_23724_ & CUST_23724_A	0.00207995	0.60605	0.650732	-1.04094				1.19374				1.07971				1.62778	sig			1.04335				1.29394				1.814	sig			peptidylprolyl isomerase D [Bos taurus]	e-167	Frame=+2	NP_776578.1	NP_776578	contigs-48992	CAAGTGCAAAGAATTTGGACTAAATTCAGCAACATACCTAAAGTGTAAGTTTGGCAAGTT
TNT	CUST_2377_PI425224029_1	CUST_2377_	CUST_2377_ & CUST_2377_A	0.00172822	0.18036	0.920193	1.4595				2.87453	sig			2.93011	sig			1.87212				2.30665	sig			2.70742	sig			1.52002				PREDICTED: solute carrier family 16 (monocarboxylic acid	e-105	Frame=+1	XP_002190952.1	XP_002190952	contigs-15108	CCCAGTGTTGAGAAGAGTCCAGATCAATACCTCATTTATAACGAAAAAGAAAAGAATGTT
TNT	CUST_2378_PI425224029_1	CUST_2378_	CUST_2378_ & CUST_2378_A	0.00328044	0.197869	0.883008	1.52729				3.04675	sig			2.94078	sig			1.95863				2.44581	sig			2.80376	sig			1.55253				PREDICTED: solute carrier family 16 (monocarboxylic acid	e-105	Frame=+1	XP_002190952.1	XP_002190952	contigs-15108	TAAACATATTAGCATGTGGGAGTCTCATGAGGCCTTTGCAGTCAAGTGGTTCTACCTTGC
TNT	CUST_23791_PI425224029_1	CUST_23791_	CUST_23791_ & CUST_23791_A	1.01884e-06	0.010328	0.0207211	1.82745	sig			3.63898	sig			3.21795	sig			3.2609	sig			1.80472	sig			3.2321	sig			3.71478	sig			Glutaredoxin-1 [Salmo salar]	5e-28	Frame=+2	NP_001134719.1	NP_001134719	contigs-49065	CTTTTATGCATGTCAATATCCCTGCTAGTAAACAGAAGTGACCTAGTAGAATAAAATGCT
TNT	CUST_23792_PI425224029_1	CUST_23792_	CUST_23792_ & CUST_23792_A	2.86955e-06	0.0109123	0.0788213	1.69681	sig			3.19676	sig			3.24844	sig			2.88332	sig			1.72982	sig			2.76987	sig			3.32011	sig			Glutaredoxin-1 [Salmo salar]	5e-28	Frame=+2	NP_001134719.1	NP_001134719	contigs-49065	ATTTCCAAATAGAGTGGTGGCGGTGGTGGGTGCTAGCTTTCTAAAGATATGATTGTAAAA
TNT	CUST_23824_PI425224029_1	CUST_23824_	CUST_23824_ & CUST_23824_A	0.00369056	0.143829	0.81236	-1.0269				-1.28564				-1.33234				-1.43426				-1.15863				-1.13908				-1.35298				NADH dehydrogenase ubiquinone flavoprotein 1 precursor [Gallus	6e-41	Frame=+3	NP_001026754.1	NP_001026754	contigs-49100	CTGGATGAGCAGCTAGAAACCATGCATTACAAATTACTCCTGTGTTGATTGGGTGGGATC
TNT	CUST_239_PI425224029_1	CUST_239_	CUST_239_ & CUST_239_A	0.000237265	0.188643	0.483704	1.40852				1.68599				1.95647	sig			2.55628	sig			1.20483				2.02648	sig			2.5557	sig			PREDICTED: hypothetical protein [Taeniopygia guttata]	e-114	Frame=+3	XP_002196779.1	XP_002196779	contigs-10705	ATCTATCATCAGTCCCTAGTTCAGATGTCCATCATTACCCATTAAACTGTTTTTCTACTC
TNT	CUST_2390_PI425224029_1	CUST_2390_	CUST_2390_ & CUST_2390_A	0.00241324	0.932539	0.703574	-1.04772				-1.28392				-1.13939				-1.67177	sig			-1.14843				-1.30884				-1.75625				PREDICTED: similar to kendrin [Gallus gallus]	2e-21	Frame=+2	XP_421895.2	XP_421895	contigs-15119	CTGATGTTCAGTTGAATAAAAGAGACGGAGCACATGATAGTTTTTGCAGATGTTTATATG
TNT	CUST_23929_PI425224029_1	CUST_23929_	CUST_23929_ & CUST_23929_A	0.0089554	0.116487	0.686686	1.23419				1.14715				1.14563				1.5398	sig			-1.10453				1.10161				1.47164				PIH1 domain-containing protein 1 [Xenopus laevis]	2e-89	Frame=+3	NP_001079638.1	NP_001079638	contigs-49204	GTACAGGTTCTGTACCCAAACACTTGCAATAAAGCTAGAGCTGGGGAAAAAGTTAAAAAA
TNT	CUST_23934_PI425224029_1	CUST_23934_	CUST_23934_ & CUST_23934_A	1.26016e-06	0.157622	0.176061	1.62568				1.96201	sig			2.28157	sig			3.19593	sig			1.60583	sig			2.2081	sig			3.64047	sig			PREDICTED: similar to phosphofructokinase, platelet [Danio rerio]	2e-54	Frame=+3	XP_689435.3	XP_689435	contigs-49209	CTCCATGTGATGTTATTCATCTCTTGCACTTTTACCAGATAGTGTTTACACTCAAAAGTA
TNT	CUST_23938_PI425224029_1	CUST_23938_	CUST_23938_ & CUST_23938_A	7.83699e-07	0.187766	0.143372	1.62282				2.12921	sig			2.36033	sig			3.1612	sig			1.78734	sig			2.3936	sig			3.5837	sig			hypothetical protein LOC100037146 [Xenopus laevis]	e-129	Frame=+1	NP_001091319.1	NP_001091319	contigs-49211	GTTAAAAAGTTGCAAATAAGCTCTCTCCAATTGTGTGTCAACAGTGCTTTAGAATACTTG
TNT	CUST_23951_PI425224029_1	CUST_23951_	CUST_23951_ & CUST_23951_A	0.00539854	0.311747	0.519247	-1.02211				-1.01761				-1.17142				1.13352				-1.02229				-1.09109				1.46085				PREDICTED: similar to Cbf5p homolog [Ornithorhynchus anatinus]	0	Frame=+3	XP_001514686.1	XP_001514686	contigs-49220	TGCGGTAAATAAAGACATACAAAAGAAGGTTGTCCAGGTGGAGGTAGAGAGAACACCAAA
TNT	CUST_24313_PI425224029_1	CUST_24313_	CUST_24313_ & CUST_24313_A	0.00165252	0.0448169	0.964674	1.21092				1.27066				1.54335				2.23216	sig			1.02762				1.32947				1.71122				PREDICTED: similar to PDZ and LIM domain 1 [Taeniopygia guttata]	2e-96	Frame=+2	XP_002197609.1	XP_002197609	contigs-49577	CAAGTCTGTACTCCTCAGAAAACATACAGACCTTCAACAATGCAGTGGAGTCCAAATCTA
TNT	CUST_24314_PI425224029_1	CUST_24314_	CUST_24314_ & CUST_24314_A	0.000693891	0.062217	0.937701	1.152				1.23552				1.51348				2.12791	sig			-1.09354				1.2787				1.76806				PREDICTED: similar to PDZ and LIM domain 1 [Taeniopygia guttata]	2e-96	Frame=+2	XP_002197609.1	XP_002197609	contigs-49577	CATACAAGATGAATCTGGCTTCTGAACCCCAGGAAGTAAGGCATATAGGAAGTGCACACA
TNT	CUST_24331_PI425224029_1	CUST_24331_	CUST_24331_ & CUST_24331_A	0.00243207	0.00108237	0.0771885	-2.5474	sig	sig		-1.43176				-2.6778	sig	sig		-2.23799	sig	sig		-1.11492				-1.9982	sig	sig		-1.91548				5-aminoimidazole-4-carboxamide ribonucleotide formyltransferase/IMP	5e-51	Frame=+1	NP_001068722.1	NP_001068722	contigs-49606	CATGATGTATGTACTGGGAACAAAAAGTATTTAAATTGGTTGTAGTATGCTGACTCCTTG
TNT	CUST_24332_PI425224029_1	CUST_24332_	CUST_24332_ & CUST_24332_A	0.00217805	0.00569138	0.183918	-2.10015	sig	sig		-1.5392				-2.62426	sig	sig		-2.1726	sig	sig		-1.06188				-1.95312	sig	sig		-2.20702	sig	sig		5-aminoimidazole-4-carboxamide ribonucleotide formyltransferase/IMP	5e-51	Frame=+1	NP_001068722.1	NP_001068722	contigs-49606	ACTGTGGTTTAGTTTGCCAGTAGAAGACTGCAAACAAAATCAGTTGCTTAGTCAAAAAAG
TNT	CUST_24373_PI425224029_1	CUST_24373_	CUST_24373_ & CUST_24373_A	0.0038705	0.241833	0.367143	-1.64903				-1.41016				-1.8953	sig			-2.76845	sig			1.07854				-2.35168	sig			-2.32736				PREDICTED: similar to inter-alpha (globulin) inhibitor H3 [Gallus	6e-98	Frame=+2	XP_414253.2	XP_414253	contigs-49657	GCCAAAATTGTCCAACAACACAACTGAATGGCGATTTTCTCATAACATATGATGTGAACA
TNT	CUST_24428_PI425224029_1	CUST_24428_	CUST_24428_ & CUST_24428_A	0.00534234	0.185778	0.97198	-1.11558				-1.76515				-1.63005	sig			-1.91077	sig			-1.43443				-1.44645				-1.69102	sig			PREDICTED: insulin-like growth factor 1 [Taeniopygia guttata]	3e-57	Frame=+2	XP_002199849.1	XP_002199849	contigs-49718	ATGTAAGAAATACCATCCATAAGAGTGAAGAATGAACGTGCCATCTGCAGGATATTTTGC
TNT	CUST_24474_PI425224029_1	CUST_24474_	CUST_24474_ & CUST_24474_A	0.000250506	0.0296206	0.358732	-1.27666				-1.34204				-1.73668	sig			-2.52389	sig			-1.28557				-1.63618				-1.61195				PREDICTED: similar to MGC80389 protein [Taeniopygia guttata]	e-107	Frame=+3	XP_002187446.1	XP_002187446	contigs-49777	AACACTCTCGACATCATGACAATGCTGCCGGAAAACCTTTCCAATTACTACAGGTACCAG
TNT	CUST_24485_PI425224029_1	CUST_24485_	CUST_24485_ & CUST_24485_A	0.00010405	0.306908	0.233411	1.20822				1.38352				1.43539				1.97364	sig			1.38132				1.00679				2.31132	sig			PREDICTED: similar to MGC69407 protein isoform 1 [Gallus gallus]	1e-42	Frame=+2	XP_001231973.1	XP_001231973	contigs-49791	GTGATCTATGTCATCTTGAGGAAGCGTGAATGAAGTGTCAAGTTGAAGCCACTGAAACCA
TNT	CUST_24486_PI425224029_1	CUST_24486_	CUST_24486_ & CUST_24486_A	9.74063e-05	0.203919	0.230694	1.23389				1.25185				1.4254				2.04945	sig			1.24241				-1.06909				2.27425	sig			PREDICTED: similar to MGC69407 protein isoform 1 [Gallus gallus]	1e-42	Frame=+2	XP_001231973.1	XP_001231973	contigs-49791	CACTAGCTGTCATTAGTGGGGTGATCTATGTCATCTTGAGGAAGCGTGAATGAAGTGTCA
TNT	CUST_24632_PI425224029_1	CUST_24632_	CUST_24632_ & CUST_24632_A	0.00677531	0.0583295	0.00780598	2.46724				1.69638				2.27575				2.07433				1.31649				2.74932				2.15596				PREDICTED: serine carboxypeptidase 1 [Taeniopygia guttata]	3e-90	Frame=+2	XP_002192570.1	XP_002192570	contigs-50004	CTCTGCACTGTCACTTCAGATATGATGGTAGTTCTTAGAGAGTTCTTCAGGTCTAAGACA
TNT	CUST_24674_PI425224029_1	CUST_24674_	CUST_24674_ & CUST_24674_A	0.000378253	0.0390838	0.132418	-1.02443				-1.19404				-1.08041				-1.48436				1.01993				-1.12363				-1.24062				PREDICTED: coiled-coil domain containing 47 [Equus caballus]	e-103	Frame=+2	XP_001501073.1	XP_001501073	contigs-50074	ATTTTCTTACACATTATGCTGACAAGATTGAGTCCGTCCATTTTTCAGACCAGTTTTCTG
TNT	CUST_24857_PI425224029_1	CUST_24857_	CUST_24857_ & CUST_24857_A	0.00342989	0.622924	0.816805	1.24308				-1.36024				-1.8385				-2.17116	sig			-1.7017	sig			-1.62466				-2.19691	sig			PREDICTED: phospholipase A2, group VII [Taeniopygia guttata]	2e-19	Frame=+1	XP_002189523.1	XP_002189523	contigs-50376	GTTGACCTCATGCTTGATATAAATTCTGGAAAACCACCAGTGAATATACTCCCTTTGAAC
TNT	CUST_24858_PI425224029_1	CUST_24858_	CUST_24858_ & CUST_24858_A	0.00272738	0.396033	0.909127	1.24606				-1.46912				-1.80782				-1.83722	sig			-1.81193	sig			-1.78598				-1.99437	sig			PREDICTED: phospholipase A2, group VII [Taeniopygia guttata]	2e-19	Frame=+1	XP_002189523.1	XP_002189523	contigs-50376	GGCATGAATGCACTAGGGTTGTTGACCTCATGCTTGATATAAATTCTGGAAAACCACCAG
TNT	CUST_24872_PI425224029_1	CUST_24872_	CUST_24872_ & CUST_24872_A	0.00777883	0.527806	0.487205	-1.27399				-1.48524				-2.46929	sig			-2.54658	sig			-1.88407				-4.88484	sig			-2.35112				NADH dehydrogenase subunit 5 [Sceloporus occidentalis]	2e-25	Frame=+2	YP_044749.1	YP_044749	contigs-50397	AAATAAAATCCGTACGACATAAACCCCCTAATCAGCATTGACGAAAACAACCAAATCCCT
TNT	CUST_2501_PI425224029_1	CUST_2501_	CUST_2501_ & CUST_2501_A	0.00173119	0.075571	0.312875	1.25708				1.93352	sig			2.54813	sig			3.13592	sig			2.05361	sig			2.18259	sig			1.54861				PREDICTED: similar to chromosome-associated polypeptide-C, partial	0	Frame=+2	XP_001510551.1	XP_001510551	contigs-15252	CTTAGTATTAGGCTTAAAATTGAGCAGCTAGATAGTCATGTTGCTGAGCATCAATCAAAG
TNT	CUST_25271_PI425224029_1	CUST_25271_	CUST_25271_ & CUST_25271_A	0.00402943	0.828518	0.879239	1.08384				1.55708				1.10008				-1.08278				1.75692	sig			1.2068				-1.12553				PREDICTED: similar to immunoglobulin-like receptor CHIR-B5, partial	2e-14	Frame=+3	XP_001235071.1	XP_001235071	contigs-50974	CTTCAACTACCCTGATATTTGTTGGAAGTACAAACTCAGCCAGATCCTCAAGGTCTAGCA
TNT	CUST_25289_PI425224029_1	CUST_25289_	CUST_25289_ & CUST_25289_A	8.92381e-08	0.0223192	0.130539	1.63363	sig			2.38861	sig			3.0425	sig			3.72558	sig			1.40161				2.81694	sig			4.06445	sig			6-phosphogluconate dehydrogenase, decarboxylating [Ovis aries]	2e-63	Frame=+1	NP_001009467.1	NP_001009467	contigs-51000	GCTTTTCTCTCTTGATTTTTGGTAAGACACGGTTGTCTCTTGTGAGAGCCAGAATTAAAA
TNT	CUST_25290_PI425224029_1	CUST_25290_	CUST_25290_ & CUST_25290_A	0.00363718	0.0358349	0.509118	1.57795				2.31332				2.50097	sig			3.56126	sig			1.48408				2.27005				3.36634	sig			6-phosphogluconate dehydrogenase, decarboxylating [Ovis aries]	2e-63	Frame=+1	NP_001009467.1	NP_001009467	contigs-51000	TCCTGACCTGCAGAACCTTCTGTTGGATGGATTCTTTAAGACAGCAGTGGAGAATTGTCA
TNT	CUST_25388_PI425224029_1	CUST_25388_	CUST_25388_ & CUST_25388_A	0.00544182	0.531756	0.496082	1.0961				1.22245				1.22655				1.37923				1.21423				1.34314				1.66256	sig			PREDICTED: similar to RAB7 protein [Gallus gallus]	e-109	Frame=+3	XP_414359.1	XP_414359	contigs-51093	TGTTCTTGCATTTGTAGTTTTCTTAAATGGAGCACTTCTACTGTTTTTCCCAGAAGTCTA
TNT	CUST_25434_PI425224029_1	CUST_25434_	CUST_25434_ & CUST_25434_A	8.53339e-05	0.740728	0.882569	1.01604				-1.28498				-2.04271	sig			-3.02704	sig			-1.6224				-2.12612	sig			-2.75076				PREDICTED: similar to Ac1147 [Gallus gallus]	6e-46	Frame=+2	XP_001231536.1	XP_001231536	contigs-51142	GAAGCACTACATTCCGCCTACCTCTCAATTAATATTTGACTACTAGTATCTAACGTTCTC
TNT	CUST_25455_PI425224029_1	CUST_25455_	CUST_25455_ & CUST_25455_A	8.61766e-07	0.906674	0.458385	1.18929				2.43312	sig			2.59074	sig			2.58383	sig			2.17333	sig			2.49046	sig			3.53789	sig			MGC89846 protein [Xenopus (Silurana) tropicalis]	5e-18	Frame=+3	NP_001005135.1	NP_001005135	contigs-51164	GTTCCAGAGCCAGCGTGGTTGGCCGGGTAACTTAAAACTGCAAGATGTCAAGAAGCCAGA
TNT	CUST_25639_PI425224029_1	CUST_25639_	CUST_25639_ & CUST_25639_A	0.00240549	0.683859	0.631088	-1.00512				-1.16081				-1.31866				-1.65795	sig			-1.27973				-1.27343				-1.39617				apolipoprotein B [Gallus gallus]	e-130	Frame=+1	NP_001038098.1	NP_001038098	contigs-51331	GCAGCTATTGTTTTGGGGATATCAGGAGGTTATTCATTTGAATTTGGTATTTGACAAAAG
TNT	CUST_25651_PI425224029_1	CUST_25651_	CUST_25651_ & CUST_25651_A	0.00809295	0.058768	0.764302	1.39781				2.12387				2.30068	sig			2.4134	sig			1.87104	sig			2.04002	sig			1.53623				PREDICTED: transforming growth factor, beta-induced, 68kDa	6e-89	Frame=+1	XP_002187315.1	XP_002187315	contigs-5133	TGCTGAGGCTGACATTATGGCCACTAATGGTGTGATTTATGCAGTGAATACTGTTTACAA
TNT	CUST_2577_PI425224029_1	CUST_2577_	CUST_2577_ & CUST_2577_A	0.000264924	0.759037	0.73543	1.47653				-2.0435				-2.21756	sig			-3.44415	sig			-2.02823				-2.44777	sig			-2.71383	sig			argininosuccinate synthase [Homo sapiens]	e-111	Frame=+2	NP_446464.1	NP_446464	contigs-15351	TTACATTGTTCTGCTCTTCAGTGGCAGGTAAATGGATTCAAGAAAGGTGATCAGTGGAGG
TNT	CUST_25843_PI425224029_1	CUST_25843_	CUST_25843_ & CUST_25843_A	0.002638	0.765628	0.320055	1.0512				1.19878				1.24003				1.22021				1.10246				1.43185				1.28067				PREDICTED: putative proteasome alpha 1 subunit [Taeniopygia	e-142	Frame=+2	XP_002198203.1	XP_002198203	contigs-51495	GCAGTGGAGAAAAACTGACCGCTTCTCTTGAAAAGAAAAGACGTAATTTTCTTAAAAAGA
TNT	CUST_25844_PI425224029_1	CUST_25844_	CUST_25844_ & CUST_25844_A	0.00145333	0.629252	0.224261	1.11973				1.33304				1.36904				1.37938				1.29202				1.68099	sig			1.4572				PREDICTED: putative proteasome alpha 1 subunit [Taeniopygia	e-142	Frame=+2	XP_002198203.1	XP_002198203	contigs-51495	TTGTAGTGACATGTTCTAGTGAGTTGGTCTTCAAAATGTATTGCCAAAAACCGTACACTG
TNT	CUST_25930_PI425224029_1	CUST_25930_	CUST_25930_ & CUST_25930_A	0.00639567	0.471086	0.535679	1.01969				-1.29632				-1.17251				-1.39836				-1.05007				-1.14809				-1.43149				NADH dehydrogenase (ubiquinone) 1 alpha subcomplex, 3 [Xenopus	7e-26	Frame=+3	NP_001017047.1	NP_001017047	contigs-51566	CACTGCAATCCACCCTTTCTGTATATGTACTTTGAGGATGTAATAAATCTAGTTAGAAAC
TNT	CUST_26096_PI425224029_1	CUST_26096_	CUST_26096_ & CUST_26096_A	0.00213187	0.00634595	0.840606	-1.15752				-1.56006	sig	sig		-1.69407	sig	sig		-1.85405	sig	sig		-1.23956				-1.25496				-1.54488	sig	sig		PREDICTED: aldolase B, fructose-bisphosphate [Taeniopygia guttata]	e-159	Frame=+2	XP_002186732.1	XP_002186732	contigs-51735	GGATGACTATAGCCCTTATGTTGTTATAAAAAGGATGAAGAATCAAATTGCTAGCTGACA
TNT	CUST_26098_PI425224029_1	CUST_26098_	CUST_26098_ & CUST_26098_A	0.0011702	0.543502	0.65961	-1.09647				-1.21543				-1.34				-1.63076				-1.16249				-1.31138				-1.88602	sig			cathepsin L2 [Gallus gallus]	e-166	Frame=+1	NP_001161481.1	NP_001161481	contigs-51737	CACATGTTACTAATACATGTGCTTGCAGCTATTTTCTTCCAAGATCTGAGTTGTGATTTT
TNT	CUST_26322_PI425224029_1	CUST_26322_	CUST_26322_ & CUST_26322_A	0.00166578	0.717087	0.0786968	1.29077				-1.41978				-1.14152				-1.34258				1.06935				-1.22888				-1.3503				PREDICTED: similar to fumarase [Monodelphis domestica]	0	Frame=+3	XP_001377948.1	XP_001377948	contigs-51968	ACGTTAAAAGAAACTGCTATCAAACTTGGATTTCTCACCTCAGAACAGTTTGATCAGTGG
TNT	CUST_26479_PI425224029_1	CUST_26479_	CUST_26479_ & CUST_26479_A	4.70217e-05	0.259592	0.326979	1.11113				1.41005				1.31803				2.05562	sig			1.05922				1.30104				2.23689	sig			PREDICTED: hydrogen voltage-gated channel 1 [Taeniopygia guttata]	5e-77	Frame=+2	XP_002191000.1	XP_002191000	contigs-52109	AATCCACAAGCTGAAAAACCCAATTATTCCAATCTTTAATTGTGCAGCTGTACAGTTTGG
TNT	CUST_26480_PI425224029_1	CUST_26480_	CUST_26480_ & CUST_26480_A	4.53084e-05	0.149542	0.836433	1.20878				1.44637				1.5349				2.33452	sig			1.12853				1.35865				2.31916	sig			PREDICTED: hydrogen voltage-gated channel 1 [Taeniopygia guttata]	5e-77	Frame=+2	XP_002191000.1	XP_002191000	contigs-52109	TGTCTGCAAGCATCTTCTGTTCCCTTCATTTCTCTGAAACTCTTTCAGTATTGTAAAAGA
TNT	CUST_26483_PI425224029_1	CUST_26483_	CUST_26483_ & CUST_26483_A	0.000991459	0.489206	0.419606	1.10811				1.59174				1.19065				2.32793	sig			1.19984				1.46734				1.99562	sig			glia-derived nexin isoform b precursor [Homo sapiens]	8e-43	Frame=+1	NP_001130001.1	NP_001130001	contigs-52124	CGCCATTGCATTGGTGTAATGTAAAGTTGTCATTGCTAGTATACACTTTCTATGGATTTA
TNT	CUST_26484_PI425224029_1	CUST_26484_	CUST_26484_ & CUST_26484_A	0.000659459	0.548707	0.319748	1.13176				1.50961				1.16021				2.27679	sig			1.23566				1.49573				1.91444	sig			glia-derived nexin isoform b precursor [Homo sapiens]	8e-43	Frame=+1	NP_001130001.1	NP_001130001	contigs-52124	CCATGTTTATTTTATATTGTGCATGCATTGCTGAGACTTAAACAACTAATGTCCCGGTTA
TNT	CUST_26485_PI425224029_1	CUST_26485_	CUST_26485_ & CUST_26485_A	0.000305977	0.643364	0.227801	1.12732				1.63631				1.17745				2.24298	sig			1.29703				1.56524	sig			2.00283	sig			plasminogen activator inhibitor type 1, member 2 [Gallus gallus]	e-136	Frame=+1	NP_001077389.1	NP_001077389	contigs-52125	GCTATTATTCCCCACATTAGCACCAAAACTATACAGAGTTGGATGACAACTATGGTACAA
TNT	CUST_26486_PI425224029_1	CUST_26486_	CUST_26486_ & CUST_26486_A	0.000287672	0.53711	0.527396	1.15628				1.62122				1.22726				2.03293	sig			1.36846				1.41731				1.94114	sig			plasminogen activator inhibitor type 1, member 2 [Gallus gallus]	e-136	Frame=+1	NP_001077389.1	NP_001077389	contigs-52125	CATGGTGAAAGTATCAGTATGTTGATTGCCCTGCCCACAGAAAGTACAACTCCTTTGTCT
TNT	CUST_26509_PI425224029_1	CUST_26509_	CUST_26509_ & CUST_26509_A	0.00313526	0.512334	0.851113	1.43448				3.6277				3.54234				3.94588				3.41254				3.49898				3.12644				PREDICTED: hypothetical protein [Taeniopygia guttata]	4e-27	Frame=+1	XP_002200187.1	XP_002200187	contigs-52149	GTTCTCCTTGGGAAAGATACCATTGGTAGCTGAGTCAGTGTTCATTTGGGTCACTGAACT
TNT	CUST_26512_PI425224029_1	CUST_26512_	CUST_26512_ & CUST_26512_A	1.04207e-06	0.504903	0.634033	1.07961				1.73179	sig			1.57499	sig			2.03532	sig			1.61235	sig			1.70284	sig			1.78432	sig			PREDICTED: hypothetical protein [Taeniopygia guttata]	3e-69	Frame=+2	XP_002200187.1	XP_002200187	contigs-52150	CTGGGGAGGAGAATCTGAAAATTGACTCTTCTTTTGTTATAATTTGTACAGTTTGGAATG
TNT	CUST_26637_PI425224029_1	CUST_26637_	CUST_26637_ & CUST_26637_A	0.00169292	0.331241	0.941856	-1.02073				-1.5996	sig			-1.47226				-2.3461	sig			-1.31881				-1.3544				-1.9657	sig			PREDICTED: similar to Acyl-CoA synthetase long-chain family member 3	0	Frame=+2	XP_422625.2	XP_422625	contigs-52277	ATTTTCAGAAAAGTCCGGATGCTGCTAGGTGGAAAGATTCGGGTCTTACTATGTGGAGGT
TNT	CUST_26655_PI425224029_1	CUST_26655_	CUST_26655_ & CUST_26655_A	0.000206485	0.694708	0.190555	-1.03917				1.07503				1.35924				1.33608				1.22265				1.20101				1.47623				PREDICTED: similar to CGI-121 protein [Ornithorhynchus anatinus]	e-109	Frame=+1	XP_001505799.1	XP_001505799	contigs-52295	AAATGGAAATACAGAGGTTGATTCTGAAGACCGCCAGCACAGAAGACTTGATTCTGACGG
TNT	CUST_26686_PI425224029_1	CUST_26686_	CUST_26686_ & CUST_26686_A	4.36785e-06	0.408472	0.923387	1.23642				2.49531	sig			3.02317	sig			3.72308	sig			2.55123	sig			2.80167	sig			3.0816				PREDICTED: hypothetical protein [Gallus gallus]	6e-65	Frame=+2	XP_418037.2	XP_418037	contigs-52322	CCTCAGTAACTTACTGAATTGATGTTGTCAGTTTACAGATGTATGGTGATGTCTTTAATG
TNT	CUST_26809_PI425224029_1	CUST_26809_	CUST_26809_ & CUST_26809_A	0.00729432	0.181125	0.596494	-1.03145				-1.31091				-1.27481				-1.94425				-1.30393				1.14169				-1.5837				PREDICTED: similar to Acyl-CoA synthetase long-chain family member 3	e-143	Frame=+3	XP_422625.2	XP_422625	contigs-52457	GTAAAGAGCTGACTGCACACTATCAGGAAGATATTAATCGAATGTATGGAACAAAAAGTA
TNT	CUST_26829_PI425224029_1	CUST_26829_	CUST_26829_ & CUST_26829_A	0.000215064	0.0831996	0.632544	-1.14942				-1.30204				-1.48401				-2.44734	sig			-1.04638				-1.49423				-1.80765	sig			acyl-CoA synthetase long-chain family member 1 [Gallus gallus]	0	Frame=+2	NP_001012596.1	NP_001012596	contigs-52471	TGAGAATGGCCTACTAACACCAACATTAAAAGCAAAAGACCTGAGCTACCGAACAAAAAA
TNT	CUST_26830_PI425224029_1	CUST_26830_	CUST_26830_ & CUST_26830_A	0.00127757	0.0344828	0.448609	-1.06597				-1.25459				-1.5109				-2.3911	sig			1.11392				-1.40354				-1.47834				acyl-CoA synthetase long-chain family member 1 [Gallus gallus]	0	Frame=+2	NP_001012596.1	NP_001012596	contigs-52471	GCTTAAAGTCATTTGAACAGAATACAAAGGACATTGCTATTCACCCTGAAATGTTTTCCA
TNT	CUST_26853_PI425224029_1	CUST_26853_	CUST_26853_ & CUST_26853_A	0.000628353	0.203163	0.896223	1.1998				1.76276	sig			1.84243	sig			1.55405				1.57432				1.79168	sig			1.37542				proactivator polypeptide precursor [Gallus gallus]	e-103	Frame=+1	NP_990142.1	NP_990142	contigs-52495	GCTAATGTGCCACTTCTCCTTTTCCCCCAAGACAAACCTAAGCAAAAATCTCAGGGAAGT
TNT	CUST_26919_PI425224029_1	CUST_26919_	CUST_26919_ & CUST_26919_A	0.00589679	0.617938	0.493993	-1.06551				-1.33389				-1.33028				-1.75744	sig			-1.53812				-1.25691				-1.45106				E3 ubiquitin-protein ligase RNF19A [Sus scrofa]	7e-49	Frame=+2	NP_001033095.1	NP_001033095	contigs-52574	GATCCATTTCTGATGAATGTTTTAGCCATGAGTTTACATCGGCAAATGGGATCTGATAGA
TNT	CUST_26944_PI425224029_1	CUST_26944_	CUST_26944_ & CUST_26944_A	0.0023851	0.1328	0.583413	-1.37236				-1.2398				-1.76427				-2.33469	sig			-1.22584				-1.73153				-1.71505				PREDICTED: inter-alpha (globulin) inhibitor H2 [Taeniopygia guttata]	6e-93	Frame=+1	XP_002190101.1	XP_002190101	contigs-52604	AAGTTGAAGTCAGCACTGAAGCCATAACCTTGAAAGACGGTTCTTCCAGCACTTCCTTCT
TNT	CUST_26985_PI425224029_1	CUST_26985_	CUST_26985_ & CUST_26985_A	0.00288562	0.024061	0.216661	1.26323				1.22008				1.40168				1.46397				-1.05705				1.10458				1.64009	sig			ubiquitin specific peptidase 45 [Gallus gallus]	7e-50	Frame=+3	NP_001026250.1	NP_001026250	contigs-52656	ATCATCATCAGGATGAAGACTCTTCAGATGATATTGCAGGTCTGACATGCCAGCATGTAA
TNT	CUST_27061_PI425224029_1	CUST_27061_	CUST_27061_ & CUST_27061_A	0.000260909	0.18585	0.813267	-1.3032				2.38927				2.46778	sig			2.20379				4.35381	sig			2.69495	sig			2.54995				hemoglobin subunit alpha-D [Gallus gallus]	5e-35	Frame=+3	NP_001004375.1	NP_001004375	contigs-52771	TGACAAGTTCTTCTACCTGCTGGCCGAGGTCCTCACCGAGAAGTACAGATGAGCGCCCAT
TNT	CUST_27062_PI425224029_1	CUST_27062_	CUST_27062_ & CUST_27062_A	0.00288464	0.410062	0.6768	-1.24863				1.82639				-1.82474				1.73869				3.00892	sig			-2.00188				1.86623				hemoglobin subunit alpha-D [Gallus gallus]	5e-35	Frame=+3	NP_001004375.1	NP_001004375	contigs-52771	TTGACAAGTTCTTCTACCTGCTGGCCGAGGTCCTCACCGAGAAGTACAGATGAGCGCCCA
TNT	CUST_27189_PI425224029_1	CUST_27189_	CUST_27189_ & CUST_27189_A	2.70604e-05	0.32557	0.122462	1.22438				-1.06821				1.44952				1.37701				-1.05192				1.69575	sig			1.93163	sig			PREDICTED: similar to reverse transcriptase-like protein	3e-20	Frame=+3	XP_001179740.1	XP_001179740	contigs-52960	GGGCAGGGAACCGACTGACTAAAAAATATATGTACAGCGCTGTGTAAATTTACAGCGCTT
TNT	CUST_27190_PI425224029_1	CUST_27190_	CUST_27190_ & CUST_27190_A	5.31357e-05	0.314749	0.0949204	1.24871				-1.04381				1.45241				1.37753				-1.02747				1.72933	sig			1.91811	sig			PREDICTED: similar to reverse transcriptase-like protein	3e-20	Frame=+3	XP_001179740.1	XP_001179740	contigs-52960	AGGGCAGGGAACCGACTGACTAAAAAATATATGTACAGCGCTGTGTAAATTTACAGCGCT
TNT	CUST_2721_PI425224029_1	CUST_2721_	CUST_2721_ & CUST_2721_A	0.00545051	0.559969	0.905438	1.03397				1.5755				1.38446				1.63134				1.59627				1.56228				1.90067	sig			PREDICTED: similar to Coiled-coil domain containing 96 [Monodelphis	2e-44	Frame=+1	XP_001372272.1	XP_001372272	contigs-15575	CCGTTAACAGTGTCTAAAATTAGCTTTCTTTTCTTGATAACCATCTGTTGTGTTCTAGCA
TNT	CUST_2722_PI425224029_1	CUST_2722_	CUST_2722_ & CUST_2722_A	0.000521534	0.287513	0.901454	1.03604				1.4682				1.36397				1.57818				1.56067				1.48962				1.93062	sig			PREDICTED: similar to Coiled-coil domain containing 96 [Monodelphis	2e-44	Frame=+1	XP_001372272.1	XP_001372272	contigs-15575	CCTGCTTTCCATACATTTCCACCAAGCATTGTAGTAGATAATACACATTTCTCTTTCTCT
TNT	CUST_27233_PI425224029_1	CUST_27233_	CUST_27233_ & CUST_27233_A	0.0045691	0.190857	0.123574	1.19258				-1.34309				1.25068				-1.18738				-1.04483				1.18086				-2.63314				PREDICTED: similar to pleiotrophin (heparin binding growth factor	1e-14	Frame=+3	XP_002200120.1	XP_002200120	contigs-53029	AACAGCAAGAACGGTGTCAGATATTTACAGCTGTCCTCTTCGCATTTATTTTCTGCTGGC
TNT	CUST_27491_PI425224029_1	CUST_27491_	CUST_27491_ & CUST_27491_A	9.78694e-05	0.359288	0.710504	-1.11153				2.3329				2.95763	sig			2.81279	sig			1.55392				2.41201	sig			2.50691	sig			protein phosphatase 1, regulatory subunit 9B [Rattus norvegicus]	1e-30	Frame=+3	NP_445926.1	NP_445926	contigs-53441	GATATGGGATTGGAAAAACTTGGCAATCTTCGTCAAGACAGTAGACAGAAGGAGGAGCTG
TNT	CUST_27492_PI425224029_1	CUST_27492_	CUST_27492_ & CUST_27492_A	1.05732e-05	0.322679	0.939421	1.02772				2.42247	sig			3.20916	sig			2.98278	sig			1.86717	sig			2.70003	sig			2.66154	sig			protein phosphatase 1, regulatory subunit 9B [Rattus norvegicus]	1e-30	Frame=+3	NP_445926.1	NP_445926	contigs-53441	TGATATGGGATTGGAAAAACTTGGCAATCTTCGTCAAGACAGTAGACAGAAGGAGGAGCT
TNT	CUST_27495_PI425224029_1	CUST_27495_	CUST_27495_ & CUST_27495_A	0.00247201	0.82194	0.889592	-1.03941				1.23439				1.21315				1.37611				1.25489				1.1561				1.34321				PREDICTED: similar to NPAT [Gallus gallus]	1e-25	Frame=+2	XP_417161.2	XP_417161	contigs-53448	AGAAGAATAGCTCTTTATCTCAAGAACTGACTAAAAAACAAGGCCTCCAGTCAAATACAA
TNT	CUST_27810_PI425224029_1	CUST_27810_	CUST_27810_ & CUST_27810_A	0.000627141	0.471509	0.672859	-1.13819				1.4919				1.23291				1.03224				1.91307	sig			1.28336				-1.15537				PREDICTED: similar to protein tyrosine phosphatase 1b [Hydra	3e-14	Frame=+1	XP_002160305.1	XP_002160305	contigs-5384	AAAGTCAACATGGTTTCTGAGAAACAAGTCATGCCAGACTAATGTAACCTCTTTTTTGAT
TNT	CUST_27929_PI425224029_1	CUST_27929_	CUST_27929_ & CUST_27929_A	0.0054242	0.188852	0.922793	-1.2825				-1.76599	sig			-1.38218				-2.1105	sig			-1.55598				-1.305				-1.83408	sig			PREDICTED: similar to Aminoacylase-1 [Taeniopygia guttata]	6e-43	Frame=+3	XP_002191980.1	XP_002191980	contigs-5748	TTGCTTCATGTTGTGGCACAACCAATGCAGGCCTTTGATGTCATGGTTGAGTAATTAGTG
TNT	CUST_27930_PI425224029_1	CUST_27930_	CUST_27930_ & CUST_27930_A	0.00162202	0.240819	0.975271	-1.18629				-1.73736	sig			-1.34167				-2.0739	sig			-1.58769				-1.23347				-1.81762	sig			PREDICTED: similar to Aminoacylase-1 [Taeniopygia guttata]	6e-43	Frame=+3	XP_002191980.1	XP_002191980	contigs-5748	TTTGCTTCATGTTGTGGCACAACCAATGCAGGCCTTTGATGTCATGGTTGAGTAATTAGT
TNT	CUST_28107_PI425224029_1	CUST_28107_	CUST_28107_ & CUST_28107_A	0.000247886	0.499937	0.873771	1.06028				1.05511				1.20085				1.98391	sig			1.05136				1.20374				1.66396	sig			PREDICTED: similar to CTL2 protein, partial [Macaca mulatta]	1e-34	Frame=+3	XP_001116094.1	XP_001116094	contigs-6346	AAGAAAGGAGTCATCATGGTTGGGAATGAGACCACCTTTGATGATGGACGTAGGAAAAAA
TNT	CUST_28108_PI425224029_1	CUST_28108_	CUST_28108_ & CUST_28108_A	0.000627251	0.41254	0.970164	1.09974				1.08796				1.27319				1.99817	sig			1.08447				1.16155				1.77413	sig			PREDICTED: similar to CTL2 protein, partial [Macaca mulatta]	1e-34	Frame=+3	XP_001116094.1	XP_001116094	contigs-6346	TAAGAAAGGAGTCATCATGGTTGGGAATGAGACCACCTTTGATGATGGACGTAGGAAAAA
TNT	CUST_28325_PI425224029_1	CUST_28325_	CUST_28325_ & CUST_28325_A	0.002075	0.524068	0.774808	-1.08099				-1.20839				-1.43852				-1.83827	sig			-1.2221				-1.78989	sig			-2.12293				PREDICTED: similar to protein disulfide isomerase family A, member	8e-70	Frame=+1	XP_002189868.1	XP_002189868	contigs-724	TAAAAACTCAATCCCACATTTCACATCTGCTGCAGAACTCTTTAAAGAAGATCGGAAGAT
TNT	CUST_28499_PI425224029_1	CUST_28499_	CUST_28499_ & CUST_28499_A	0.00861285	0.42539	0.303905	-1.07788				1.25855				1.33572				1.29097				1.07871				1.34593				1.89549				PREDICTED: serine palmitoyltransferase, long chain base subunit 2	1e-93	Frame=+1	XP_001926625.1	XP_001926625	contigs-7800	GAAATAGATGAAGTTGGAGACCTCTTGTTGTTGAAGTATTCCCGTCACCGATTGGTACCC
TNT	CUST_28500_PI425224029_1	CUST_28500_	CUST_28500_ & CUST_28500_A	0.00521912	0.691866	0.21552	-1.06237				1.40998				1.3259				1.38121				1.06531				1.41217				1.8956				PREDICTED: serine palmitoyltransferase, long chain base subunit 2	1e-93	Frame=+1	XP_001926625.1	XP_001926625	contigs-7800	AGAGCCAGAATCTGTTTGTCTGCAACTCATACCAAAGAGATACTTGATATTGCTTTAAAG
TNT	CUST_28646_PI425224029_1	CUST_28646_	CUST_28646_ & CUST_28646_A	0.000906652	0.727082	0.581279	1.25151				-1.95963				-1.66703				-3.50978	sig			-1.65423				-2.54356	sig			-2.93708				PREDICTED: similar to peripheral clock protein 2 [Gallus gallus]	1e-59	Frame=+2	XP_422129.2	XP_422129	contigs-8230	TAATATCTCATTCAGCATCTGATCCTACCATGACAGCTAAAGCTTTACAGCCTGTTCTGA
TNT	CUST_2915_PI425224029_1	CUST_2915_	CUST_2915_ & CUST_2915_A	0.00244645	0.716353	0.432104	1.33629				1.77214	sig			1.65811				2.00539	sig			1.55902				1.73997	sig			2.46488	sig			PREDICTED: hypothetical protein [Taeniopygia guttata]	3e-87	Frame=+2	XP_002194229.1	XP_002194229	contigs-15908	ATTCCACATTCAGTGGGGTTTTCTATACCCTTCTGTTTCTCATGTGTGGGTGTGCTGCAA
TNT	CUST_2916_PI425224029_1	CUST_2916_	CUST_2916_ & CUST_2916_A	0.000950972	0.422049	0.457429	1.33396				1.92229	sig			1.74568	sig			2.067	sig			1.66662	sig			1.5639				2.52076	sig			PREDICTED: hypothetical protein [Taeniopygia guttata]	3e-87	Frame=+2	XP_002194229.1	XP_002194229	contigs-15908	TGCTTTCCATCTTGTTGTTCACCTCAAAGCTGGAGCAGAAGTAAGCATTGTCGTTACTGG
TNT	CUST_29366_PI425224029_1	CUST_29366_	CUST_29366_ & CUST_29366_A	0.00585531	0.80437	0.156574	-1.06092				1.04329				1.1747				1.22794				-1.03664				-1.05093				1.45383				PREDICTED: Rb1-inducible coiled coil protein 1 [Taeniopygia guttata]	e-165	Frame=-3	XP_002197506.1	XP_002197506	contigs-10736	AGGAGAAAGAACTACTAGTAACTAACCACGAGCAGGACAGAAAAGTGCTTGTACAGAAGC
TNT	CUST_29391_PI425224029_1	CUST_29391_	CUST_29391_ & CUST_29391_A	0.00548351	0.465421	0.731051	-1.29406				-1.66733				-1.87361				-2.9592				-1.23085				-2.23377	sig			-2.6165				hypothetical protein LOC100125173 [Xenopus (Silurana) tropicalis]	e-114	Frame=-2	NP_001096531.1	NP_001096531	contigs-10793	ATACGTGAACACCACCTTTTTCCTCTTTGGCTTTGCCCTGGGATTTTACTTGCTCCTCAA
TNT	CUST_29392_PI425224029_1	CUST_29392_	CUST_29392_ & CUST_29392_A	0.00892684	0.612166	0.611786	-1.21879				-1.52628				-1.67253				-2.92049				-1.14666				-2.27596	sig			-2.4057				hypothetical protein LOC100125173 [Xenopus (Silurana) tropicalis]	e-114	Frame=-2	NP_001096531.1	NP_001096531	contigs-10793	GTGTCTACTACGTCATGGTGACTGCATTGCTATCACATCTAGTGCCACTGAAGCAAAAAA
TNT	CUST_29397_PI425224029_1	CUST_29397_	CUST_29397_ & CUST_29397_A	0.000664841	0.456689	0.28826	-1.28907				-1.44433				-1.35104				-2.05837	sig			-1.36426				-1.58479	sig			-1.86049	sig			PREDICTED: apolipoprotein H (beta-2-glycoprotein I) [Taeniopygia	6e-85	Frame=-3	XP_002197857.1	XP_002197857	contigs-10800	CAAGCATGTAGAGGCCAGATATTTTGTCAAAGAAATGTGTACTAAAGACAGATGTGTTAA
TNT	CUST_29398_PI425224029_1	CUST_29398_	CUST_29398_ & CUST_29398_A	0.000329862	0.124763	0.27464	-1.41617				-1.43113				-1.39822				-2.13062	sig			-1.17548				-1.49225				-2.06109	sig			PREDICTED: apolipoprotein H (beta-2-glycoprotein I) [Taeniopygia	6e-85	Frame=-3	XP_002197857.1	XP_002197857	contigs-10800	CTCGATAATTTTCCTGCATCGTACATTTAAAGATATATGCGCACAACTTTCTGAGTGTAT
TNT	CUST_2942_PI425224029_1	CUST_2942_	CUST_2942_ & CUST_2942_A	0.00587912	0.146595	0.717189	1.48827				1.17616				1.40677				2.18328	sig			-1.07116				1.35916				1.99264	sig			v-myc (59/61 kDa) protein [Avian carcinoma virus]	5e-39	Frame=+2	NP_040504.1	NP_040504	contigs-15963	CAAAAAACAGTGCAACAAAAATGCTTAGTGCGTTGTGGCAACTGAACTTATAATTGTCCT
TNT	CUST_29447_PI425224029_1	CUST_29447_	CUST_29447_ & CUST_29447_A	0.00453778	0.44833	0.394665	1.29393				1.15442				1.50738				1.54604				-1.09269				1.72966				1.66702				PREDICTED: similar to Syntaxin 8 [Equus caballus]	6e-28	Frame=-3	XP_001503287.2	XP_001503287	contigs-10898	CCTATGTGCCAACTTGATTGATAGCACAAAACAAGACTGAATAAAAGCCACTTCAATTTT
TNT	CUST_29450_PI425224029_1	CUST_29450_	CUST_29450_ & CUST_29450_A	0.00438261	0.263529	0.317254	1.47322				-1.4412				-1.15457				1.33114				-3.03085				1.09152				1.33229				adaptor-related protein complex 1, sigma 3 subunit [Gallus gallus]	6e-75	Frame=-3	NP_001025179.1	NP_001025179	contigs-10902	AGAATGTTCTAAAGAAATATGTCTATGCAATATTTAAGATGAAGGCCAGCCACAGCACCA
TNT	CUST_29479_PI425224029_1	CUST_29479_	CUST_29479_ & CUST_29479_A	0.00627761	0.719248	0.602965	-1.36827				-2.4885				-3.61023				-4.93619	sig			-5.28048	sig			-3.60674	sig			-4.82551				PREDICTED: similar to aminopeptidase [Gallus gallus]	e-130	Frame=-3	XP_418350.2	XP_418350	contigs-10993	GTGTCTTATGAGTCATCAGCAAGCAAATGGACCTGTTTATCTGCTAAAAACTTACAATAA
TNT	CUST_29487_PI425224029_1	CUST_29487_	CUST_29487_ & CUST_29487_A	0.00474768	0.153253	0.170008	1.48589				-1.10366				1.17692				-1.1494				-1.26028				1.14446				-1.04184				seryl-tRNA synthetase [Gallus gallus]	0	Frame=-1	NP_001026563.1	NP_001026563	contigs-11016	TTTTCAGGAAGACAAAAGAAACAGCATGAAGGAGGCAAAAGAAATCCGCTGCTGGGGACT
TNT	CUST_29499_PI425224029_1	CUST_29499_	CUST_29499_ & CUST_29499_A	0.0022422	0.343839	0.455849	1.34658				2.53856	sig			2.12475	sig			2.03342				2.46498	sig			2.56488	sig			1.32275				hypothetical protein LOC379342 [Xenopus laevis]	2e-35	Frame=-2	NP_001079655.1	NP_001079655	contigs-11043	TTTTGAACCTCATTGGGGGGAAAGCGTCCCCCTCAGTTTATGTCCTTGTATTTTTTCACA
TNT	CUST_29500_PI425224029_1	CUST_29500_	CUST_29500_ & CUST_29500_A	0.00156656	0.425046	0.557797	1.31029				2.5141	sig			2.19064	sig			1.97478				2.46042	sig			2.60805	sig			1.37899				hypothetical protein LOC379342 [Xenopus laevis]	2e-35	Frame=-2	NP_001079655.1	NP_001079655	contigs-11043	GTTTTGAACCTCATTGGGGGGAAAGCGTCCCCCTCAGTTTATGTCCTTGTATTTTTTCAC
TNT	CUST_29532_PI425224029_1	CUST_29532_	CUST_29532_ & CUST_29532_A	0.000415293	0.370353	0.617558	-1.09689				-1.44237				-2.30212	sig			-5.70082	sig			-1.12555				-2.76172	sig			-3.00479				dystrophin [Gallus gallus]	4e-84	Frame=-2	NP_990630.1	NP_990630	contigs-11081	CTGAAATTCAGCAGGGGGTGAATTTGAAAGAGGAAGACTTCAATAAAGATACGTGTGAGA
TNT	CUST_29551_PI425224029_1	CUST_29551_	CUST_29551_ & CUST_29551_A	0.0044124	0.339805	0.622982	1.16713				-1.33008				-1.1326				1.26943				-1.18764				-1.3761				1.13305				PREDICTED: similar to Zinc finger protein 598 isoform 2 [Gallus	5e-87	Frame=-1	XP_001233837.1	XP_001233837	contigs-11123	CATTAGCCGAATCATCAGATAGCTGTTCCAGGTGAACCATAAGACCATCTCCATCTTTAA
TNT	CUST_29552_PI425224029_1	CUST_29552_	CUST_29552_ & CUST_29552_A	0.00590544	0.0613275	0.730471	1.3005				-1.15602				-1.10041				1.21691				-1.18922				-1.40952				1.07536				PREDICTED: similar to Zinc finger protein 598 isoform 2 [Gallus	5e-87	Frame=-1	XP_001233837.1	XP_001233837	contigs-11123	TATTACAAAAGTTGCCAGGAGCTTCTTGGTGAGAACTTCAAGAAGATCTTCAGCGAGCTC
TNT	CUST_29601_PI425224029_1	CUST_29601_	CUST_29601_ & CUST_29601_A	0.00231263	0.692825	0.635725	-1.10785				1.30233				1.24588				1.68698	sig			1.39113				1.30346				1.42444				PREDICTED: hypothetical protein [Taeniopygia guttata]	e-107	Frame=-1	XP_002199606.1	XP_002199606	contigs-11248	CTGTCTATTGTACTGTTTTGGTGTTATCTTTTGTCATGCACTGTTGAAAGAATGCAGTTT
TNT	CUST_2961_PI425224029_1	CUST_2961_	CUST_2961_ & CUST_2961_A	0.00820856	0.152417	0.825065	-1.05546				-1.34908				-2.51578				-4.27067	sig			-1.04467				-1.7503				-2.17441				PREDICTED: similar to UGT2B11 protein [Gallus gallus]	3e-33	Frame=+1	XP_420613.2	XP_420613	contigs-16008	AATGAAAAAGCTGCTGGAGAAGTTGGATTCAGCTGCTTTGGATGTCCTTATTTCTGATCC
TNT	CUST_29749_PI425224029_1	CUST_29749_	CUST_29749_ & CUST_29749_A	0.0078328	0.158027	0.85585	1.3502				1.83785	sig			2.6588	sig			2.08391				1.79626	sig			1.93896	sig			1.78134				integrin, beta 2 [Gallus gallus]	3e-28	Frame=-1	NP_990582.1	NP_990582	contigs-11632	CCCATTACATTTGAAGTTGGTACTTGGAAACCTAAAGCAAAGGGAATGTTTATTGTAGTA
TNT	CUST_29838_PI425224029_1	CUST_29838_	CUST_29838_ & CUST_29838_A	0.0054796	0.47171	0.244009	-1.11603				-1.12374				-1.18079				-1.48059				1.02753				-1.22151				-2.03908	sig			PREDICTED: similar to Nuclear receptor coactivator 2 [Monodelphis	1e-76	Frame=-1	XP_001378653.1	XP_001378653	contigs-11896	AATCAGACTGCTCCATGGCCAGAAAGTATCTTGCCCATCGATCAAGCATCCTTTAGCAAT
TNT	CUST_29847_PI425224029_1	CUST_29847_	CUST_29847_ & CUST_29847_A	2.14106e-07	0.593778	0.926651	1.18575				3.00275	sig			3.45814	sig			3.76968	sig			2.73189	sig			3.67408	sig			3.47112	sig			PREDICTED: similar to MD-2 isoform 2 [Gallus gallus]	2e-20	Frame=-3	XP_418301.1	XP_418301	contigs-11927	AGGAGCTGGTAGCCTGTATGAAATTACACACTCATCATTAAACAGAAAACTTCAATTGAT
TNT	CUST_29902_PI425224029_1	CUST_29902_	CUST_29902_ & CUST_29902_A	0.00327012	0.173288	0.537312	1.05441				1.84288	sig			1.91271	sig			1.84461				1.81484	sig			1.7142	sig			1.14333				hypothetical protein LOC425499 [Gallus gallus]	1e-43	Frame=-1	NP_001026510.1	NP_001026510	contigs-12042	GCCTAATGGCACTCATGCCCACTTGAATGTTCAGCAAACAAAATGGACAATGTTATCTTG
TNT	CUST_30124_PI425224029_1	CUST_30124_	CUST_30124_ & CUST_30124_A	0.00180399	0.0935055	0.430531	1.16087				2.20115	sig			2.26011	sig			2.93166	sig			2.32915	sig			1.75143				1.57706				PREDICTED: hypothetical protein [Gallus gallus]	2e-51	Frame=-2	XP_001231944.1	XP_001231944	contigs-12937	TTAAACTGCTGTTTTGATCCTTTCATCTATTTCTTTGCATGCAGAGGATACAAAAGGACA
TNT	CUST_30209_PI425224029_1	CUST_30209_	CUST_30209_ & CUST_30209_A	0.000407685	0.682801	0.627899	-1.17235				-1.2668				-1.05964				-1.9331	sig			-1.28163				-1.12054				-1.77972	sig			PREDICTED: hypothetical protein [Gallus gallus]	2e-54	Frame=-2	XP_425624.2	XP_425624	contigs-13337	AGGCTTTCAAGCAGAGATTACGAGAGATTCAGATGAGTGAATATGATGCATCTACATATG
TNT	CUST_30210_PI425224029_1	CUST_30210_	CUST_30210_ & CUST_30210_A	8.21755e-05	0.645421	0.535759	-1.11345				-1.25213				1.04612				-1.87717	sig			-1.32503				-1.17839				-1.86341				PREDICTED: hypothetical protein [Gallus gallus]	2e-54	Frame=-2	XP_425624.2	XP_425624	contigs-13337	AAGGCTTTCAAGCAGAGATTACGAGAGATTCAGATGAGTGAATATGATGCATCTACATAT
TNT	CUST_30539_PI425224029_1	CUST_30539_	CUST_30539_ & CUST_30539_A	0.000103982	0.0555225	0.364732	-1.21825				-1.42254				-1.79864	sig			-2.53297	sig			-1.46611				-1.62973	sig			-1.68162				PREDICTED: similar to MGC80389 protein [Gallus gallus]	8e-17	Frame=-1	XP_425745.2	XP_425745	contigs-14893	TTATTCATGTTATGCATGTCGCAGGCTGCATCTCTGTCCTCTCTGAACGTGCTTCTTCAT
TNT	CUST_30589_PI425224029_1	CUST_30589_	CUST_30589_ & CUST_30589_A	0.00270439	0.422317	0.466956	-1.34406				-1.16893				-1.66623				-1.66107				1.02346				-1.59439				-1.97583				PREDICTED: vanin 1 [Taeniopygia guttata]	0	Frame=-1	XP_002191969.1	XP_002191969	contigs-14990	CTCCAATTCCACATACCCACAGTATCATTCTCTGAAATATTCTGATTATGCCACTATAAA
TNT	CUST_30590_PI425224029_1	CUST_30590_	CUST_30590_ & CUST_30590_A	0.00279601	0.507941	0.407443	-1.35788				-1.16092				-1.61721				-1.67029				1.03916				-1.62892				-2.02486				PREDICTED: vanin 1 [Taeniopygia guttata]	0	Frame=-1	XP_002191969.1	XP_002191969	contigs-14990	ATCGTACATCGCAGCCACTTTTAACTGTGACCCTTTTTGGAAGGTGGTATGAAAAGGATC
TNT	CUST_30657_PI425224029_1	CUST_30657_	CUST_30657_ & CUST_30657_A	0.00659941	0.857717	0.162487	1.04366				-1.39488				-1.40481				-1.39299				1.05171				-1.4393				-1.95989				aldehyde dehydrogenase 16A1 [Xenopus (Silurana) tropicalis]	7e-41	Frame=-2	NP_001039089.1	NP_001039089	contigs-15117	ACTCCTTTCCTTTGTCAGCTTATTGGCTCCTGCCATTATCCGTGGCAACTGTGTGATAAT
TNT	CUST_3082_PI425224029_1	CUST_3082_	CUST_3082_ & CUST_3082_A	0.00353583	0.734093	0.0271566	-1.29837				-1.45883				-1.23044				-1.66658	sig			1.11313				-1.69685	sig			-1.87422	sig			PREDICTED: similar to beta3-glycosyltransferase-like; B3GTL [Gallus	2e-50	Frame=+2	XP_425633.2	XP_425633	contigs-16229	CTACATGATGATGAATCTACCATAATTCACCACTATGCCTTTGCAGAAAATCCTACTGTT
TNT	CUST_30830_PI425224029_1	CUST_30830_	CUST_30830_ & CUST_30830_A	0.0082076	0.787467	0.530576	-1.04092				-1.20367				-1.29859				-2.31686				1.52037				-1.40434				-3.2091	sig			PREDICTED: similar to Probable ATP-dependent RNA helicase DDX60 (DEAD	5e-54	Frame=-1	XP_001927668.1	XP_001927668	contigs-15502	CGTTCTAGCATTTGAGCAATTATGTGAGGATTACTGGAGTAAATTTGAAAAAGTGTAAGG
TNT	CUST_3096_PI425224029_1	CUST_3096_	CUST_3096_ & CUST_3096_A	0.00625608	0.82922	0.748566	-1.08707				1.58185				2.57538				2.01546				1.18903				2.06352				2.59741				proteasome (prosome, macropain) activator subunit 4 [Gallus gallus]	2e-42	Frame=+1	NP_001006393.2	NP_001006393	contigs-16255	ACATGCCCAGTTGAGCATAACAGAAAGCCAGCTCTCAAACTGTGCCTACTGATTTTTACA
TNT	CUST_3097_PI425224029_1	CUST_3097_	CUST_3097_ & CUST_3097_A	0.00676321	0.126246	0.0771451	-1.5081				-1.84815				-1.83126				-1.92326				-1.03336				-1.84861				-2.46485	sig			PREDICTED: similar to LOC443703 protein [Gallus gallus]	5e-24	Frame=+1	XP_414148.2	XP_414148	contigs-16257	TTGTACCACGACAGGAAACCACCTTATGTGAAAGCGGATCATGCTGACGAAATCAGCTTT
TNT	CUST_31003_PI425224029_1	CUST_31003_	CUST_31003_ & CUST_31003_A	0.00369394	0.633159	0.947937	-1.029				1.45537				1.35315				1.50581				1.42027				1.47344				1.63454	sig			PREDICTED: similar to MER receptor tyrosine kinase [Monodelphis	2e-41	Frame=-2	XP_001382078.1	XP_001382078	contigs-15884	CAGGTTGACAAAGGCTGCTATAGTAGCAACACATTTGTATTATATGGTATCTTTATAGAG
TNT	CUST_31029_PI425224029_1	CUST_31029_	CUST_31029_ & CUST_31029_A	0.00432932	0.592608	0.189018	-1.6576				1.49904				1.33247				1.62291				1.29295				1.59557				1.27363				PREDICTED: MAD4 [Taeniopygia guttata]	5e-57	Frame=-3	XP_002198022.1	XP_002198022	contigs-15970	AGCCTCTACTACAATACTCCAAGTGGTGTAATGTCCAGGATTCTCTCAATTATGATTAGT
TNT	CUST_31103_PI425224029_1	CUST_31103_	CUST_31103_ & CUST_31103_A	0.00104027	0.216615	0.950473	1.06399				1.29156				1.65483	sig			1.96668	sig			1.21138				1.41505				1.65336	sig			PREDICTED: similar to ring-IBR-ring domain containing protein Dorfin	2e-38	Frame=-1	XP_002200255.1	XP_002200255	contigs-16136	GAACTCTGTTGCAGAACTATGTGAAGTAACATGAAGATTTTAACAAGTGCATTACAAACG
TNT	CUST_31404_PI425224029_1	CUST_31404_	CUST_31404_ & CUST_31404_A	0.0017648	0.66325	0.260548	-1.03398				-1.54522				-1.35345				-1.59917	sig			-1.10074				-1.44783				-1.81326				bile acid receptor [Bos taurus]	4e-15	Frame=-3	NP_001029880.1	NP_001029880	contigs-17025	CAGAAGCTGATATCCTGTTATCCCTTCAGTAATTAAACTGACTGTATCTCCATTTCTTCT
TNT	CUST_31485_PI425224029_1	CUST_31485_	CUST_31485_ & CUST_31485_A	0.00178592	0.449353	0.596706	1.01988				-1.30172				-1.35665				-1.67205	sig			1.08837				-1.43682				-1.56189				PREDICTED: similar to RAN binding protein 17 [Bos taurus]	3e-21	Frame=-3	XP_612368.4	XP_612368	contigs-17470	CTGTCCAGGTTTCTTATTTCTTTTCTCAGTTACATGGTGCAGAAATAGTACTTAACCAAA
TNT	CUST_31759_PI425224029_1	CUST_31759_	CUST_31759_ & CUST_31759_A	0.0043837	0.0951859	0.745801	-1.15037				-1.52292				-1.61881				-2.28983				-1.30902				-1.8192				-2.08589				PREDICTED: similar to peripheral clock protein 2 [Gallus gallus]	1e-44	Frame=-1	XP_422129.2	XP_422129	contigs-18723	TAAACTGGGACAAAAGAATAAGCATTGGTTCTTCACTTCCCAGCAACCTTTCCACGCCCT
TNT	CUST_31809_PI425224029_1	CUST_31809_	CUST_31809_ & CUST_31809_A	0.00307885	0.855793	0.351738	-1.10225				-1.40287				-1.49416				-2.91569	sig			-1.29026				-2.23499	sig			-2.08429	sig			dystrophin [Gallus gallus]	9e-68	Frame=-2	NP_990630.1	NP_990630	contigs-19001	TATACCAGATCCCCAAGATGAGCAGAAGCTAAAGGAAATTGATCAAGAATTGGAGAAGAA
TNT	CUST_31815_PI425224029_1	CUST_31815_	CUST_31815_ & CUST_31815_A	0.00203301	0.718573	0.865245	-1.05583				1.38494				1.34946				1.48199				1.34354				1.52404	sig			1.4353				PREDICTED: RAB20, member RAS oncogene family [Macaca mulatta]	1e-33	Frame=-2	XP_001082373.1	XP_001082373	contigs-19025	CTTCCATAGATGGTGCCTTAAGATTTCTGAATCATTGTTATTTCTCCTCATTAAAGGTGT
TNT	CUST_31816_PI425224029_1	CUST_31816_	CUST_31816_ & CUST_31816_A	0.00123531	0.931358	0.393952	-1.04841				1.43331				1.27627				1.42163				1.23584				1.48078				1.32485				PREDICTED: RAB20, member RAS oncogene family [Macaca mulatta]	1e-33	Frame=-2	XP_001082373.1	XP_001082373	contigs-19025	GCAGCAGAAGGCTGAAGGTTTTGCCACAAAACTGTAGATTTTAAATAGTTACAAGACAAC
TNT	CUST_31826_PI425224029_1	CUST_31826_	CUST_31826_ & CUST_31826_A	0.00630968	0.615236	0.52599	-1.12643				1.27889				1.06496				-1.14094				1.74023	sig			1.03073				-1.34129				PREDICTED: similar to endonuclease-reverse transcriptase	1e-17	Frame=-2	XP_001185788.1	XP_001185788	contigs-190	TAAGATATGCAGATGACACCATAATACTAGCAGACAACCTCCCACACCTGGAACAACTAC
TNT	CUST_31951_PI425224029_1	CUST_31951_	CUST_31951_ & CUST_31951_A	0.000639007	0.484542	0.244655	1.42328				2.62414	sig			2.98101	sig			4.39256	sig			2.68263				2.46226	sig			3.02174				PREDICTED: putative 26S proteasome-associated pad1 variant 1	e-146	Frame=-3	XP_002196875.1	XP_002196875	contigs-19529	GTCTTTGCCTATTCCTGAGCAATTCAAGGACTGAATTATAAAATGTGTTGTGTTTCCATT
TNT	CUST_31952_PI425224029_1	CUST_31952_	CUST_31952_ & CUST_31952_A	0.000696873	0.837242	0.107428	1.24158				1.62128	sig			1.57153	sig			1.59017	sig			1.50995				2.20483	sig			1.619				PREDICTED: putative 26S proteasome-associated pad1 variant 1	e-146	Frame=-3	XP_002196875.1	XP_002196875	contigs-19529	GAGCATCACTCTAACACCTTTCCTCTCTTGTGCAATTACTTTGGAGATTTCTTTTTAATG
TNT	CUST_31973_PI425224029_1	CUST_31973_	CUST_31973_ & CUST_31973_A	0.000936902	0.888568	0.618655	1.14002				-1.35459				-1.2767				-2.19604	sig			1.10462				-1.43326				-2.22727				acyl-CoA synthetase long-chain family member 5 [Danio rerio]	3e-68	Frame=-3	NP_001004599.1	NP_001004599	contigs-19589	GAAGCCATGCATTTCACTATTCTGTGATGGACACTCAAAACATATTAACATCAAATGTAC
TNT	CUST_31977_PI425224029_1	CUST_31977_	CUST_31977_ & CUST_31977_A	0.00447789	0.151702	0.263974	-1.25039				1.05239				1.57972				1.37128				1.6448	sig			1.41096				1.44264				hypothetical protein LOC100145699 [Xenopus (Silurana) tropicalis]	4e-76	Frame=-3	NP_001120545.1	NP_001120545	contigs-19594	TCACACACTCACAAGCAACCAAGGAGATGGGGTAGAAATAAGCAAATTCTTGACCAAACC
TNT	CUST_31981_PI425224029_1	CUST_31981_	CUST_31981_ & CUST_31981_A	0.00923499	0.549957	0.760137	1.1806				-1.1818				-1.10935				-1.31865				-1.17711				-1.08691				-1.40534				PREDICTED: similar to reticulon 4 interacting protein 1	4e-97	Frame=-1	XP_002193382.1	XP_002193382	contigs-19596	CCTGGAAGCAAGGCACTTTATCAGAGTTTGTTGTAGCAAGTGGAAATGAGGTTTCTAGAA
TNT	CUST_31982_PI425224029_1	CUST_31982_	CUST_31982_ & CUST_31982_A	0.000951327	0.578515	0.618996	1.17778				-1.29194				-1.16005				-1.40924				-1.24712				-1.08972				-1.55549				PREDICTED: similar to reticulon 4 interacting protein 1	4e-97	Frame=-1	XP_002193382.1	XP_002193382	contigs-19596	ATGGAATGTGGATTGGATGTATCCTATTTCAAACCTGGAGATGAGGTCTGGGCAGCAATA
TNT	CUST_31989_PI425224029_1	CUST_31989_	CUST_31989_ & CUST_31989_A	3.76873e-08	0.0801399	0.917511	1.10465				2.22954	sig			2.86008	sig			3.49297	sig			1.6879	sig			2.42977	sig			2.93513	sig			PREDICTED: similar to malate dehydrogenase (oxaloacetate	e-151	Frame=-1	XP_001512855.1	XP_001512855	contigs-19620	GGTTATATTTCTTTTCCTTTTTAACAGCCCTGAAAACTTTTGAAAGCCATGGATGTTTGG
TNT	CUST_31990_PI425224029_1	CUST_31990_	CUST_31990_ & CUST_31990_A	3.67947e-07	0.201787	0.56675	-1.05592				1.87377	sig			2.59758	sig			2.85228	sig			1.38783				1.98942	sig			2.74223	sig			PREDICTED: similar to malate dehydrogenase (oxaloacetate	e-151	Frame=-1	XP_001512855.1	XP_001512855	contigs-19620	CAATACTAGAAGCACCCGGATACTTACTAGTTTTCATCATTTATTAAATCGTAGCACAAG
TNT	CUST_32088_PI425224029_1	CUST_32088_	CUST_32088_ & CUST_32088_A	0.00237689	0.150055	0.806429	1.15058				1.17116				1.38337				1.39544				-1.0743				1.33943				1.34947				PREDICTED: ubiquitin-conjugating enzyme E2Q family member 2	e-167	Frame=-2	XP_002191867.1	XP_002191867	contigs-19796	CTGCGGACTGCAGAGAACTGCAATATATTTTATTTAAAGCCAACCAAGTTAAAATAAAGC
TNT	CUST_32129_PI425224029_1	CUST_32129_	CUST_32129_ & CUST_32129_A	0.00280285	0.584624	0.223783	-1.07629				-1.34208				-1.32329				-2.84074	sig			-1.06297				-1.95406	sig			-1.89802	sig			dystrophin [Gallus gallus]	0	Frame=-2	NP_990630.1	NP_990630	contigs-19862	GGATTTACAAAATCAGCAGCTAAGGCAACTATCTGACTGGTTAACTAAAACAGAAGAAAG
TNT	CUST_32162_PI425224029_1	CUST_32162_	CUST_32162_ & CUST_32162_A	0.00304281	0.101582	0.848287	1.20618				-1.15581				1.36689				-1.69417				-1.43227				-1.10732				-1.85706				PREDICTED: hypothetical protein [Taeniopygia guttata]	e-147	Frame=-1	XP_002195511.1	XP_002195511	contigs-19919	ACCAGCATTCTTTGCCAACTGCAGTGGCTAGAACTGATTTCAATGGAATACAGGTGAGGA
TNT	CUST_32253_PI425224029_1	CUST_32253_	CUST_32253_ & CUST_32253_A	0.000595113	0.264961	0.784688	-1.39793				-2.26543	sig			-1.93866	sig			-2.72774	sig			-1.92566	sig			-1.90687	sig			-2.60222	sig			acyl-CoA thioesterase 13 [Rattus norvegicus]	2e-42	Frame=-3	NP_001099581.1	NP_001099581	contigs-20106	TAAGATTCTGAAGCAAGGAAGAAGCCTGGCCTTCACCACTGTGGATTTAACAAACAAGGC
TNT	CUST_32254_PI425224029_1	CUST_32254_	CUST_32254_ & CUST_32254_A	0.00208161	0.423564	0.735246	-1.3875				-2.04388				-1.84448	sig			-2.52337	sig			-1.9631				-1.84389	sig			-2.42505	sig			acyl-CoA thioesterase 13 [Rattus norvegicus]	2e-42	Frame=-3	NP_001099581.1	NP_001099581	contigs-20106	CTAAGATTCTGAAGCAAGGAAGAAGCCTGGCCTTCACCACTGTGGATTTAACAAACAAGG
TNT	CUST_32301_PI425224029_1	CUST_32301_	CUST_32301_ & CUST_32301_A	0.00394168	0.45678	0.348586	1.09064				1.18545				1.20874				1.41317				1.1685				1.24068				1.92943	sig			PREDICTED: vacuolar protein sorting 37 homolog A (S. cerevisiae)	4e-44	Frame=-1	XP_002191679.1	XP_002191679	contigs-20232	CACTAATATTCCCTGTCTTTATCCTGACCATATTTAAGTTCCTGCTGCTATCTCAACCTA
TNT	CUST_32321_PI425224029_1	CUST_32321_	CUST_32321_ & CUST_32321_A	0.00530965	0.85886	0.509548	1.2956				-1.77794				-1.16782				-1.23211				-1.54535				1.08014				-1.42549				PREDICTED: valyl-tRNA synthetase [Danio rerio]	3e-32	Frame=-3	XP_682807.3	XP_682807	contigs-20284	GAGGAGACAGCCTGTAACTTCTGTTGGCTATTCTTGATTTATTCTATTTTCTTCAGAGAC
TNT	CUST_32425_PI425224029_1	CUST_32425_	CUST_32425_ & CUST_32425_A	0.00187401	0.889751	0.620308	-1.19655				-1.3258				-1.18871				-1.73117	sig			-1.34013				-1.30002				-1.79278				PREDICTED: methylcrotonoyl-Coenzyme A carboxylase 1 (alpha)	e-126	Frame=-3	XP_002192539.1	XP_002192539	contigs-20510	TAACTTCTATTTTATGGAGATGAACACCAGGCTGCAGGTGGAGCACCCAGTTACTGAGAT
TNT	CUST_32433_PI425224029_1	CUST_32433_	CUST_32433_ & CUST_32433_A	0.00377638	0.532983	0.74146	-1.14943				1.01541				-1.37276				-2.29279				1.33985				-1.65233				-1.91777				PREDICTED: similar to Coagulation factor XI precursor (Plasma	4e-63	Frame=-3	XP_420678.2	XP_420678	contigs-2052	AGTCATTTATGTGGTGGTTCAATCATCAGTGACCAGTGGATATTGACAGCTGCACACTGC
TNT	CUST_32434_PI425224029_1	CUST_32434_	CUST_32434_ & CUST_32434_A	0.00508258	0.616044	0.754252	-1.06471				-1.01197				-1.38445				-2.24969				1.33811				-1.66934				-1.88344				PREDICTED: similar to Coagulation factor XI precursor (Plasma	4e-63	Frame=-3	XP_420678.2	XP_420678	contigs-2052	AATGCTTCTTTAGCTGAATGGCCGTGGCAAGTCAGTTTACATGTGAAGCTGTCTAAGCAG
TNT	CUST_32547_PI425224029_1	CUST_32547_	CUST_32547_ & CUST_32547_A	0.000178349	0.0322369	0.00723244	1.8391				2.22328				2.53497				1.95895				1.55472				2.38843				2.66097				PREDICTED: similar to C22orf9 protein [Taeniopygia guttata]	3e-36	Frame=-3	XP_002187924.1	XP_002187924	contigs-20768	CCAACCAACCTGTACAGAATGTATTAATCTTTATATACTTTGAGAGAAAAGTCCACAGGA
TNT	CUST_32548_PI425224029_1	CUST_32548_	CUST_32548_ & CUST_32548_A	0.000843007	0.0247055	0.0288032	1.52745				1.94969	sig			2.14856	sig			1.77301				1.20098				1.95169	sig			2.21901	sig			PREDICTED: similar to C22orf9 protein [Taeniopygia guttata]	3e-36	Frame=-3	XP_002187924.1	XP_002187924	contigs-20768	CACCACAACAGTAGGGTCTGTGTTTTAAAAACAATGCTTTATGAACAATTTGTAACAGTG
TNT	CUST_32604_PI425224029_1	CUST_32604_	CUST_32604_ & CUST_32604_A	0.00161691	0.211883	0.241137	-1.10622				-1.43374				-1.316				-1.69932	sig			-1.10013				1.10385				-2.09931	sig			acetyl-Coenzyme A acyltransferase 1 [Xenopus laevis]	e-125	Frame=-1	NP_001080604.1	NP_001080604	contigs-20958	GAAAAAGCTGGATTAACTGTTAATGATATCGATGTCTTTGAAATTAATGAGGCCTTCGCT
TNT	CUST_32683_PI425224029_1	CUST_32683_	CUST_32683_ & CUST_32683_A	6.39174e-05	0.661642	0.226385	1.59403				2.89701	sig			2.21229	sig			3.52833	sig			4.03414	sig			2.82435	sig			4.26799	sig			PREDICTED: similar to ornithine decarboxylase [Ornithorhynchus	3e-88	Frame=-1	XP_001513468.1	XP_001513468	contigs-21305	TAGGAATGGGTTTTTTAGGGCTTTGGGGACCATTAACTTAATTCTTGCTAGAGTTTTTAA
TNT	CUST_32684_PI425224029_1	CUST_32684_	CUST_32684_ & CUST_32684_A	4.06641e-05	0.918756	0.269432	1.64025				2.98434	sig			2.40744	sig			3.59353	sig			3.51786	sig			2.9862	sig			4.29295	sig			PREDICTED: similar to ornithine decarboxylase [Ornithorhynchus	3e-88	Frame=-1	XP_001513468.1	XP_001513468	contigs-21305	GCATTAATGTATAGATATGGGTTGTGTTAACCTGTAAGTGTAGGAATGGGTTTTTTAGGG
TNT	CUST_32706_PI425224029_1	CUST_32706_	CUST_32706_ & CUST_32706_A	0.00437698	0.76645	0.776284	1.24107				1.61253	sig			1.38223				1.93416				1.69169	sig			1.32857				2.08899	sig			PREDICTED: BTB and CNC homology 1, basic leucine zipper	2e-75	Frame=-2	XP_002189633.1	XP_002189633	contigs-21376	CATGATATTAGAAGGCGAAGTAAAAATAGAATTGCGGCACAGCGCTGTCGGAAGCGAAAG
TNT	CUST_32741_PI425224029_1	CUST_32741_	CUST_32741_ & CUST_32741_A	1.87304e-05	0.0840362	0.627187	1.39606				3.9132	sig			3.87305	sig			6.79583	sig			2.09722				3.72505	sig			4.82478	sig			PREDICTED: similar to QNR-71 protein [Gallus gallus]	5e-67	Frame=-1	XP_425991.1	XP_425991	contigs-21480	TATTACATTTGAGGTCAAGATTCATGATCCCAGCCACTACCTCAACCGCTCCATTATTTC
TNT	CUST_32742_PI425224029_1	CUST_32742_	CUST_32742_ & CUST_32742_A	1.31211e-06	0.278671	0.637071	-1.13224				3.42959	sig			3.5717	sig			6.66261	sig			1.98528				3.13452	sig			5.06138	sig			PREDICTED: similar to QNR-71 protein [Gallus gallus]	5e-67	Frame=-1	XP_425991.1	XP_425991	contigs-21480	ACCGCAATGCCTCTGACCATATCTTCATCAAGGATATCCCTATTACATTTGAGGTCAAGA
TNT	CUST_32760_PI425224029_1	CUST_32760_	CUST_32760_ & CUST_32760_A	0.00519611	0.0755873	0.420985	-1.07663				-1.75756				-1.68453	sig			-2.41818	sig			-1.57101				-1.54169				-1.3875				coagulation factor V precursor [Bos taurus]	2e-60	Frame=-3	NP_776304.1	NP_776304	contigs-21554	CTTATCAACTGCAAGGATTGCGGATGTATATGGGTGAAGAGGTCCACTGGCATTTGCTAA
TNT	CUST_32820_PI425224029_1	CUST_32820_	CUST_32820_ & CUST_32820_A	0.00248369	0.28155	0.406708	-1.06626				-1.01791				-1.13077				-1.58492	sig			-1.05169				-1.56772	sig			-1.74822				PREDICTED: similar to InaD-like protein isoform 1 isoform 1 [Rattus	3e-35	Frame=-3	XP_001055385.1	XP_001055385	contigs-21798	CTGGAGATAAAATACTTGAGGTGTCTGGAACAGACCTACAAAATGCCACTCACGAAGAAG
TNT	CUST_32910_PI425224029_1	CUST_32910_	CUST_32910_ & CUST_32910_A	6.04863e-05	0.239756	0.302778	1.02656				-1.3592				-1.20275				-1.72544	sig			-1.02712				-1.03019				-1.85634				epoxide hydrolase 1 isoform 1 [Rattus norvegicus]	2e-41	Frame=-2	NP_001029262.1	NP_001029262	contigs-22199	GATTTAAGGAACTTCTAGTCCATTCTGCTGGCACCATACTTCCCAGGACTGTTTGGTTTC
TNT	CUST_32958_PI425224029_1	CUST_32958_	CUST_32958_ & CUST_32958_A	0.0022612	0.167046	0.603599	1.28263				2.27829	sig			1.9791	sig			1.99541				1.74979	sig			2.12276	sig			1.55556				leupaxin isoform 1 [Homo sapiens]	4e-51	Frame=-2	NP_001137467.1	NP_001137467	contigs-22436	GCAAACCTACTGTAATTCTTGTTCAACAAACTTTCTGCTTGACTAGGTGGTTTGAGCAAC
TNT	CUST_33001_PI425224029_1	CUST_33001_	CUST_33001_ & CUST_33001_A	0.000433615	0.672892	0.510164	-1.3572				1.15545				-1.52835				-1.61723				1.27059				-1.69754				-1.80654				PREDICTED: zinc finger protein 91 isoform 1 [Pan troglodytes]	2e-15	Frame=-1	XP_001163591.1	XP_001163591	contigs-2265	GGATATTTGTTGCTACCCTGTCTCCAAAGTTGGTTTTCGTTTATGATAACTCAATTGTGA
TNT	CUST_33009_PI425224029_1	CUST_33009_	CUST_33009_ & CUST_33009_A	0.0010387	0.00346657	0.201985	1.70453	sig	sig		2.10426	sig	sig		2.04691	sig	sig		2.79769	sig	sig		1.64448				2.05007	sig	sig		1.92745				PREDICTED: transmembrane 7 superfamily member 1 (upregulated in	7e-60	Frame=-3	XP_002195203.1	XP_002195203	contigs-226	TATTACAGTTCGCCAGCGCCATACGTGGGCTCAAACAAAAATACATGGCTTCCAGCTTAT
TNT	CUST_33152_PI425224029_1	CUST_33152_	CUST_33152_ & CUST_33152_A	3.65969e-05	0.803457	0.238227	1.16509				1.34525				1.37715				1.47676				1.29569				1.48072				1.59134	sig			PREDICTED: hypothetical protein [Ornithorhynchus anatinus]	8e-73	Frame=-2	XP_001515189.1	XP_001515189	contigs-23367	AGATTAACCTTATAGTGACATGCAGCCTGCCTTCTACAATCACTCCAGTGTCGGGATACA
TNT	CUST_3320_PI425224029_1	CUST_3320_	CUST_3320_ & CUST_3320_A	6.34916e-06	0.981022	0.899312	-1.09519				2.76224	sig			2.6226	sig			2.82562	sig			3.02831	sig			2.5918	sig			2.349				G protein-coupled receptor 34 [Gallus gallus]	4e-36	Frame=+3	NP_001074355.1	NP_001074355	contigs-16727	ACAGTACAATGGTACAAATGTCCACTCAGGTGCAGTTCCCATAAGGTTTCATGGGGCTTA
TNT	CUST_33462_PI425224029_1	CUST_33462_	CUST_33462_ & CUST_33462_A	0.00518765	0.535356	0.529526	1.06804				1.42994				1.66203	sig			1.90859	sig			1.5877				1.68805				1.38681				actin-related protein 2-B [Xenopus laevis]	5e-49	Frame=-3	NP_001085316.1	NP_001085316	contigs-24270	ACTCTGGCGAAGTAAAGTCTCCGAAAGCTTATGCTATACCATTTCAGTTTCAAGATCCTG
TNT	CUST_33486_PI425224029_1	CUST_33486_	CUST_33486_ & CUST_33486_A	5.26783e-07	0.0757903	0.818564	1.3311				2.82374	sig			3.75995	sig			3.25988	sig			2.15647	sig			3.6039	sig			2.39676	sig			PREDICTED: HtrA serine peptidase 1 [Bos taurus]	1e-48	Frame=-3	XP_612097.3	XP_612097	contigs-24323	GAATGACTGCTAAACCATGCAATGCAATGTTCAGTCTTTCTATAGCTTAATTCTTCCTTA
TNT	CUST_33509_PI425224029_1	CUST_33509_	CUST_33509_ & CUST_33509_A	0.00177844	0.00181634	0.771454	1.62924				2.52076	sig	sig		2.83093	sig	sig		3.02212	sig	sig		1.47804				1.70093	sig	sig		2.48635	sig	sig		BCL2-related protein A1 [Gallus gallus]	8e-41	Frame=-3	NP_990197.1	NP_990197	contigs-24389	GGGACGGATTTTGACCATATTCCTGTTCGGAGGAATTCTGACTAAAAGGTTACAAGGGTG
TNT	CUST_33513_PI425224029_1	CUST_33513_	CUST_33513_ & CUST_33513_A	0.00828434	0.000952877	0.779255	2.14975	sig	sig		2.7464	sig	sig		3.57819	sig	sig		3.41139	sig	sig		1.88541	sig	sig		2.27292	sig	sig		2.08948	sig	sig		BCL2-related protein A1 [Gallus gallus]	4e-16	Frame=-1	NP_990197.1	NP_990197	contigs-24390	GACTGGTAATAAATCAGGTCTGGTGTCACACAAGGTACAAACAATTTATATCAGATTTCC
TNT	CUST_33567_PI425224029_1	CUST_33567_	CUST_33567_ & CUST_33567_A	0.00249803	0.564924	0.464083	-1.02863				2.45566				1.8568				3.60834	sig			2.33576				2.29223				1.94349				docking protein 5 isoform 2 [Mus musculus]	3e-39	Frame=-3	NP_001157158.1	NP_001157158	contigs-24474	CTGTTGTCCCTGTCTATTAAAGGTCTGGTTAAGACTCGTCTAAGTTATTAAAAATACAGT
TNT	CUST_33568_PI425224029_1	CUST_33568_	CUST_33568_ & CUST_33568_A	0.000449198	0.377408	0.503908	1.01902				1.75284				1.98687				3.11216	sig			1.45535				2.25075	sig			1.96805				docking protein 5 isoform 2 [Mus musculus]	3e-39	Frame=-3	NP_001157158.1	NP_001157158	contigs-24474	CTGACTCATCACTGAGCAGAGCACTTTTCAGAATGGTGACCAGTTTTTAGGAACTGGAAT
TNT	CUST_33577_PI425224029_1	CUST_33577_	CUST_33577_ & CUST_33577_A	0.000952474	0.973294	0.510913	1.13476				-1.83576				-1.97262	sig			-6.1754				-1.4921				-3.41921	sig			-3.73639				PREDICTED: similar to Nck-associated protein 5 [Taeniopygia guttata]	4e-25	Frame=-1	XP_002193888.1	XP_002193888	contigs-24499	TTGGTTTCCGTAAGAGTAAACTCCCAGCTTTGAGTGGCAGAAAAAATGATATTTCTAAAG
TNT	CUST_33578_PI425224029_1	CUST_33578_	CUST_33578_ & CUST_33578_A	0.00136948	0.981713	0.570991	1.05955				-1.88424	sig			-1.98081	sig			-4.46709				-1.44142				-3.22684	sig			-3.30938				PREDICTED: similar to Nck-associated protein 5 [Taeniopygia guttata]	4e-25	Frame=-1	XP_002193888.1	XP_002193888	contigs-24499	TCAACAAAGGACTGGGGGGCCTTCTATTGCTAGTTGGTTTGGTTTCCGTAAGAGTAAACT
TNT	CUST_33635_PI425224029_1	CUST_33635_	CUST_33635_ & CUST_33635_A	0.000735652	0.451159	0.0820199	1.1233				1.57967				1.47171				1.28881				1.21513				1.8138	sig			1.24456				Ran GTPase activating protein 1 [Gallus gallus]	6e-48	Frame=-1	NP_001006237.1	NP_001006237	contigs-24619	GTTTGGTTTTTAAGCTCCTTCTTTCCAAAGTGAACTCTGCATTCCCCAGCATCTTTCTCT
TNT	CUST_33683_PI425224029_1	CUST_33683_	CUST_33683_ & CUST_33683_A	0.000363779	0.254425	0.820657	-1.31314				-1.72919				-3.67484	sig			-5.16779	sig			-1.23332				-2.07954				-5.57387	sig			hypothetical protein BRAFLDRAFT_63397 [Branchiostoma floridae]	9e-19	Frame=-1	XP_002588448.1	XP_002588448	contigs-24747	TCTGAAACTCCTGAGGAGCTTCACACCAACAACCCATTATTTAAAGCCAGGGCAGAATAC
TNT	CUST_33750_PI425224029_1	CUST_33750_	CUST_33750_ & CUST_33750_A	0.000490573	0.0123019	0.841214	1.92963				3.31086				4.09007	sig			5.90125	sig			2.37949				2.63114				3.64534	sig			PREDICTED: CD44 antigen [Taeniopygia guttata]	1e-53	Frame=-3	XP_002198480.1	XP_002198480	contigs-24871	TATCCTCATACTGCAGATGGTGTTACTTCAATGAGAGGAGGTCATTCACTTGACCAGCAC
TNT	CUST_33831_PI425224029_1	CUST_33831_	CUST_33831_ & CUST_33831_A	0.00230594	0.496654	0.497662	1.21284				1.4095				1.33111				1.58179	sig			1.36944				1.22045				1.77751	sig			Brain protein I3 [Salmo salar]	7e-18	Frame=-3	NP_001133623.1	NP_001133623	contigs-25130	TCGCAAGGCGCAGGTTCAACCTAGTTTTGTGTCTTAAATTCAACTTTTTAAGGGAAAAAA
TNT	CUST_33901_PI425224029_1	CUST_33901_	CUST_33901_ & CUST_33901_A	0.000265102	0.184535	0.182744	-1.26028				1.79875				1.51402				1.80027				1.38016				1.24924				1.36339				PREDICTED: similar to protein 4.1-G [Gallus gallus]	8e-47	Frame=-3	XP_001232113.1	XP_001232113	contigs-25329	AGACACCTCCAGAATGAATTGCCAACACCAAACCTTATCTTTCTCTTATCTTTAACCATA
TNT	CUST_33902_PI425224029_1	CUST_33902_	CUST_33902_ & CUST_33902_A	0.000151895	0.0875421	0.865465	-1.05047				1.91153	sig			1.74829	sig			1.87038	sig			1.589	sig			1.50714				1.49226				PREDICTED: similar to protein 4.1-G [Gallus gallus]	8e-47	Frame=-3	XP_001232113.1	XP_001232113	contigs-25329	CACTATTTCACTGAATTCACCAAACCTGACAACAGTGACCAGACACCTCCAGAATGAATT
TNT	CUST_33913_PI425224029_1	CUST_33913_	CUST_33913_ & CUST_33913_A	0.000560383	0.257364	0.695843	1.04473				-1.51812				-1.65185				-1.77085	sig			-1.19347				-1.54261				-1.53661				hypothetical protein LOC496093 [Xenopus laevis]	1e-15	Frame=-2	NP_001088820.1	NP_001088820	contigs-25388	GCCTATGCAAAACCTATGTTTTGACTCAGAAGCTTTTTATTAATGGTAAAATCGGAAGCA
TNT	CUST_33914_PI425224029_1	CUST_33914_	CUST_33914_ & CUST_33914_A	0.000783344	0.208204	0.591888	1.072				-1.60445				-1.6794				-1.74152				-1.23809				-1.53665				-1.46384				hypothetical protein LOC496093 [Xenopus laevis]	1e-15	Frame=-2	NP_001088820.1	NP_001088820	contigs-25388	AGCATGTGGCAAAACAATCATGCCTATGCAAAACCTATGTTTTGACTCAGAAGCTTTTTA
TNT	CUST_33955_PI425224029_1	CUST_33955_	CUST_33955_ & CUST_33955_A	0.000619255	0.164594	0.322208	-1.26509				-1.33869				-1.1724				-2.25428	sig			-1.05894				-1.36778				-1.81676	sig			PREDICTED: hypothetical protein [Ornithorhynchus anatinus]	4e-36	Frame=-3	XP_001508475.1	XP_001508475	contigs-25528	TCTCCAAACTTTTTATCACACGACCCAGAAAAGCTAATGAAGGAACTCCAAGAGCATGTC
TNT	CUST_340_PI425224029_1	CUST_340_	CUST_340_ & CUST_340_A	0.00501168	0.683435	0.890506	-1.1245				-1.47457				-1.6487				-2.06079				-1.26393				-1.61564				-2.22555	sig			PREDICTED: similar to ZSCAN4 [Ornithorhynchus anatinus]	1e-70	Frame=+2	XP_001513443.1	XP_001513443	contigs-10818	AGGTGTTTAGTTAGTATCTAATCAGGGAGAAAAATCTGAACATTCACTATAGAGCATCTG
TNT	CUST_34355_PI425224029_1	CUST_34355_	CUST_34355_ & CUST_34355_A	0.00578841	0.653495	0.209064	-1.14895				1.06983				-1.13894				-1.43804				-1.04705				-1.58792	sig			-1.39336				PREDICTED: similar to fibulin 1 [Monodelphis domestica]	5e-80	Frame=-1	XP_001378488.1	XP_001378488	contigs-27240	ACTGGAGGACATATCTGTGCCTATCGGTGCATTAATATTCCAGGGAGCTTTCAGTGTACT
TNT	CUST_34445_PI425224029_1	CUST_34445_	CUST_34445_ & CUST_34445_A	0.00203053	0.0370057	0.989502	1.17513				1.12065				1.51074				1.43515				-1.02088				1.31507				1.27062				PREDICTED: similar to MGC152382 protein [Equus caballus]	7e-53	Frame=-3	XP_001488131.1	XP_001488131	contigs-27631	TTTGTGTTGGATCCAAGCCAGCTCTTGGAGAAGGAGATCAATGGTTCCAAAGTTACCTGT
TNT	CUST_34446_PI425224029_1	CUST_34446_	CUST_34446_ & CUST_34446_A	0.00032487	0.0208621	0.877346	1.17961				1.10307				1.5015				1.40634				-1.1185				1.32699				1.29424				PREDICTED: similar to MGC152382 protein [Equus caballus]	7e-53	Frame=-3	XP_001488131.1	XP_001488131	contigs-27631	TTCCGTTTGTGTTGGATCCAAGCCAGCTCTTGGAGAAGGAGATCAATGGTTCCAAAGTTA
TNT	CUST_3449_PI425224029_1	CUST_3449_	CUST_3449_ & CUST_3449_A	4.58857e-05	0.735642	0.887481	1.16169				3.7315				2.70713	sig			-1.1597				3.19806	sig			2.99845	sig			1.21164				PREDICTED: zinc finger protein 106 homolog (mouse) [Equus caballus]	8e-51	Frame=+1	XP_001503318.2	XP_001503318	contigs-17078	ATCAGTTTAAATTGGATGACCGTGTGCTCTGTCTGCATACTAGATGGAGAATCCTTTATG
TNT	CUST_34583_PI425224029_1	CUST_34583_	CUST_34583_ & CUST_34583_A	0.00123848	0.579385	0.357711	-1.30059				-1.01507				-1.50108				-1.7449				-1.14623				-1.89274	sig			-2.02064	sig			PREDICTED: similar to Spats2 protein, partial [Ornithorhynchus	3e-76	Frame=-3	XP_001511541.1	XP_001511541	contigs-28218	GATGCACTAAAAAGGGCATTGAATCATTTGGACAAGTTTCTCATCCAAAGAACAGTTACT
TNT	CUST_34584_PI425224029_1	CUST_34584_	CUST_34584_ & CUST_34584_A	0.00356664	0.936379	0.24313	-1.39546				-1.16407				-1.75493				-1.72744				-1.206				-2.25541	sig			-1.87372	sig			PREDICTED: similar to Spats2 protein, partial [Ornithorhynchus	3e-76	Frame=-3	XP_001511541.1	XP_001511541	contigs-28218	GCTTAGAGCTGACATAAAGCACTTTGTTAGTGAGCGCAAATACGATGAGGATCTTGGACG
TNT	CUST_34617_PI425224029_1	CUST_34617_	CUST_34617_ & CUST_34617_A	0.00778316	0.347736	0.902975	1.11723				-1.08505				-1.1271				1.10086				-1.12249				-1.173				1.08247				PREDICTED: similar to HSPC021 [Monodelphis domestica]	e-161	Frame=-3	XP_001365166.1	XP_001365166	contigs-28314	TTCTATAGCTTGCTGCAGTCGTTGCTTGGATAGCAGATGCCTGAATTCATACAAAAGACT
TNT	CUST_34648_PI425224029_1	CUST_34648_	CUST_34648_ & CUST_34648_A	0.00267651	0.150784	0.96332	1.30647				2.20589	sig			2.3976	sig			2.63966	sig			1.89225	sig			2.10558	sig			1.99234				PREDICTED: membrane protein, palmitoylated 1, 55kDa [Taeniopygia	e-106	Frame=-2	XP_002189130.1	XP_002189130	contigs-28378	CAAGATTATTTTGTATACCTCGAAGTGATGGTGAAGGGAAGCAAGCTTGACATGCAATGA
TNT	CUST_34655_PI425224029_1	CUST_34655_	CUST_34655_ & CUST_34655_A	0.00276545	0.291105	0.103901	1.23039				-1.29036				-1.27763				-1.53436				1.19824				-1.1047				-1.5125				PREDICTED: similar to phosphoglucomutase 1 [Ornithorhynchus anatinus]	e-112	Frame=-2	XP_001517602.1	XP_001517602	contigs-28388	TGTCTCTATCAGTTGGACTCTATGCCATAATGTCTGTACAAAGACCCCACTGCCACTCTT
TNT	CUST_34656_PI425224029_1	CUST_34656_	CUST_34656_ & CUST_34656_A	0.00296181	0.415076	0.12986	1.24368				-1.23197				-1.26672				-1.50479				1.19943				-1.06452				-1.56529				PREDICTED: similar to phosphoglucomutase 1 [Ornithorhynchus anatinus]	e-112	Frame=-2	XP_001517602.1	XP_001517602	contigs-28388	GCATTGTGCCACAAATGTACAATCACTGTGAATAATGGTGTTTCCCTGATCACTATGGAA
TNT	CUST_34725_PI425224029_1	CUST_34725_	CUST_34725_ & CUST_34725_A	0.00298568	0.0845042	0.454004	1.30393				1.08574				1.0937				-1.17753				1.11457				1.0248				-1.62904				PREDICTED: similar to EH domain binding protein 1 isoform 5 [Canis	4e-73	Frame=-3	XP_865852.1	XP_865852	contigs-28538	AAGCTCTTGCTACGAGCAATATTAACATGAAGCAATATGCCAGTCCCATGCCTACCCAGA
TNT	CUST_3477_PI425224029_1	CUST_3477_	CUST_3477_ & CUST_3477_A	0.000532073	0.00158792	0.599567	1.77006	sig	sig		2.06612	sig	sig		2.68719	sig	sig		3.28398	sig	sig		1.68771				1.62176				2.49435				PREDICTED: protein tyrosine phosphatase, receptor type, E isoform 2	5e-40	Frame=+1	XP_001141710.1	XP_001141710	contigs-17131	ATGGAGTTCCATGTTCAGACTACATTAATGCTTCATACATCGATGGTTACAAGGAAAGAA
TNT	CUST_34803_PI425224029_1	CUST_34803_	CUST_34803_ & CUST_34803_A	0.00444437	0.921956	0.109458	1.20471				1.00768				1.16449				1.19732				-1.15097				1.37685				1.43364				dermal papilla-derived protein 6 homolog [Danio rerio]	2e-20	Frame=-1	NP_001073536.1	NP_001073536	contigs-28726	ATTGGCTGGAAACAGAGCCACAGAGTCAGATTGAAATGAATGCTGCCCAGAGAAAGAAAC
TNT	CUST_34820_PI425224029_1	CUST_34820_	CUST_34820_ & CUST_34820_A	0.000524844	0.833253	0.805129	1.41256				5.05523	sig			3.80948	sig			1.83011				5.53229	sig			3.56889	sig			2.48655				PREDICTED: similar to pDJA1 chaperone [Gallus gallus]	2e-85	Frame=-2	XP_413746.2	XP_413746	contigs-28750	TGAAAATGAAAATTCAACTGACAGAGGCATTGTGTGGCTTCAAAAACAGAATCGATACAT
TNT	CUST_3487_PI425224029_1	CUST_3487_	CUST_3487_ & CUST_3487_A	0.00597863	0.578537	0.0554002	1.06752				-1.23356				-1.32494				-1.91345	sig			-1.54366	sig			-1.31432				-1.18348				PREDICTED: hypothetical protein [Monodelphis domestica]	3e-16	Frame=+2	XP_001375995.1	XP_001375995	contigs-17147	ATGACACTTCAATTCGCACAGGGCTCTTCGTTTGGTCAGCTTCACTCAGTCGTTTTAATT
TNT	CUST_35047_PI425224029_1	CUST_35047_	CUST_35047_ & CUST_35047_A	0.00655198	0.0134696	0.0415607	1.31976				-1.90141	sig			-1.33745				-2.55818	sig			-1.22801				1.07309				-1.06933				PREDICTED: similar to	0	Frame=-3	XP_001509392.1	XP_001509392	contigs-29255	AAGCATTGAATGAGATCGACGCGGGTGTCTGTGAAGAGATGACGTATGAAGAAATCCAAG
TNT	CUST_35048_PI425224029_1	CUST_35048_	CUST_35048_ & CUST_35048_A	0.00471291	0.00368686	0.0471017	1.2625				-2.04168	sig	sig		-1.48165				-3.06169	sig	sig		-1.07281				1.06164				-1.22422				PREDICTED: similar to	0	Frame=-3	XP_001509392.1	XP_001509392	contigs-29255	TTATCCTATATCAAGATTTTTAACGTTGGCAGTCGGTACTTGGTGAACCGGGTCCAGGAC
TNT	CUST_35050_PI425224029_1	CUST_35050_	CUST_35050_ & CUST_35050_A	0.00367472	0.157136	0.474326	1.08285				1.2579				1.37905				1.3033				1.44053				1.56911	sig			1.5867	sig			fructosamine 3 kinase related protein [Gallus gallus]	6e-67	Frame=-1	NP_001108110.1	NP_001108110	contigs-29260	TACTCCACCTGTATATGTGTTCTAATAGATCCTGACCTTGCAGCCTCTTTCCACAGCTGA
TNT	CUST_3507_PI425224029_1	CUST_3507_	CUST_3507_ & CUST_3507_A	0.000262262	0.234802	0.708517	1.05421				-1.41566				-1.34333				-1.7516	sig			-1.56241	sig			-1.73483	sig			-1.7578	sig			apolipoprotein B [Gallus gallus]	1e-31	Frame=+2	NP_001038098.1	NP_001038098	contigs-17220	CTCAGAAACAACATTCAAGAAGCTATCAACAGGGAACAGCTTCCAACAGCCAGAGACTTA
TNT	CUST_35123_PI425224029_1	CUST_35123_	CUST_35123_ & CUST_35123_A	2.84674e-05	0.0252696	0.66991	-1.19079				-1.35552				-1.48235				-2.36303	sig			-1.17566				-1.39302				-1.71399	sig			coagulation factor IX [Rattus norvegicus]	5e-71	Frame=-2	NP_113728.1	NP_113728	contigs-29427	GAGAAGTTTTTGAAAATGAGGAGAAAACGATGGCATTTTGGAAAGTATACCTTGATGGGG
TNT	CUST_35124_PI425224029_1	CUST_35124_	CUST_35124_ & CUST_35124_A	2.47945e-06	0.332643	0.195189	-1.17569				-1.41833				-1.52016	sig			-2.33097	sig			-1.4304				-1.66928	sig			-1.74938	sig			coagulation factor IX [Rattus norvegicus]	5e-71	Frame=-2	NP_113728.1	NP_113728	contigs-29427	TGCATCGAGGAAACTTGCAGCTATGAGGAAGCAAGAGAAGTTTTTGAAAATGAGGAGAAA
TNT	CUST_35250_PI425224029_1	CUST_35250_	CUST_35250_ & CUST_35250_A	0.000131765	0.834626	0.294317	-1.1351				-1.58547	sig			-1.21707				-1.67215				-1.39091				-1.13393				-2.25877	sig			nitrilase family, member 2 [Bos taurus]	3e-53	Frame=-1	NP_001033222.1	NP_001033222	contigs-29774	CCCAGAAACGATCTGACCTTTACACTGTAGAAGCAAAAACAGAATGATAAAGTGTTTTGA
TNT	CUST_35461_PI425224029_1	CUST_35461_	CUST_35461_ & CUST_35461_A	0.00573383	0.157214	0.899522	1.36043				2.39362	sig			2.70299	sig			2.95623	sig			2.01649	sig			2.48484	sig			1.95312				PREDICTED: hypothetical protein, partial [Ornithorhynchus anatinus]	1e-48	Frame=-2	XP_001521448.1	XP_001521448	contigs-30501	CAGGAAACAAAAGGGACTTCCTTTTTGCTTTAGTGACAAATATATGAATTACAAGATGCC
TNT	CUST_35462_PI425224029_1	CUST_35462_	CUST_35462_ & CUST_35462_A	0.00200044	0.0384395	0.809336	1.60439				2.93827	sig			2.7142	sig			3.40872	sig			2.02442	sig			2.46731	sig			2.36777				PREDICTED: hypothetical protein, partial [Ornithorhynchus anatinus]	1e-48	Frame=-2	XP_001521448.1	XP_001521448	contigs-30501	GATTAAAGTCAAGATGTTTGCACTCCTCTAAGTCACATAAAGTTGTTTTTCAAACGCTGA
TNT	CUST_35470_PI425224029_1	CUST_35470_	CUST_35470_ & CUST_35470_A	0.00740885	0.491084	0.254612	-1.34426				-1.13532				-1.51998				-2.27786	sig			-1.42221				-1.571				-1.73176				alpha-amylase 1 precursor [Mus musculus]	2e-15	Frame=-3	NP_001103975.1	NP_001103975	contigs-30528	TGGAGTTTGATGCCTTCTGACAAAGCCACTGTCTTTGTAGATAACCATGACAACCAGAGG
TNT	CUST_35724_PI425224029_1	CUST_35724_	CUST_35724_ & CUST_35724_A	0.000671742	0.0913171	0.4351	1.24363				1.31718				1.44365				1.54885	sig			1.27226				1.29407				1.56099	sig			PREDICTED: similar to serine/threonine kinase 2 isoform 2 [Macaca	1e-15	Frame=-1	XP_001114162.1	XP_001114162	contigs-31557	AACAGATGTTCAGACGCTTTGAACAGGAATGACGAGTAAGAAGCGGCAATATGACCAGGA
TNT	CUST_35811_PI425224029_1	CUST_35811_	CUST_35811_ & CUST_35811_A	0.00268939	0.674549	0.300849	1.02743				1.39489				1.20339				1.32419				1.16823				1.29185				1.44689				cAMP-regulated phosphoprotein 19 [Gallus gallus]	2e-55	Frame=-2	NP_001075176.1	NP_001075176	contigs-31879	GACAGAACTGCATGAATCTTCTCATTCCCTTAATCTTTCCTTAATAGTTAAACTTCTCAC
TNT	CUST_35899_PI425224029_1	CUST_35899_	CUST_35899_ & CUST_35899_A	0.00364572	0.316255	0.164221	-1.2926				-1.74444				-1.46087				-2.17942	sig			-1.08504				-1.77684	sig			-2.32447	sig			PREDICTED: similar to reverse transcriptase-like protein	1e-23	Frame=-1	XP_001189914.1	XP_001189914	contigs-32216	TGCTGTTCCAAAAGTCTAGAATGACCTGCCGGAAGAGATCCGCCATATAACATCTTTGGA
TNT	CUST_35900_PI425224029_1	CUST_35900_	CUST_35900_ & CUST_35900_A	0.00624716	0.342477	0.309446	-1.28866				-1.7395				-1.50228				-2.13276	sig			-1.10321				-1.68744				-2.36484	sig			PREDICTED: similar to reverse transcriptase-like protein	1e-23	Frame=-1	XP_001189914.1	XP_001189914	contigs-32216	TTGCTGTTCCAAAAGTCTAGAATGACCTGCCGGAAGAGATCCGCCATATAACATCTTTGG
TNT	CUST_35941_PI425224029_1	CUST_35941_	CUST_35941_ & CUST_35941_A	0.00078321	0.280775	0.396772	-1.06747				-1.33136				-1.37447				-1.78488	sig			1.08336				-1.29522				-1.74438				PREDICTED: similar to RAN binding protein 17 [Bos taurus]	1e-46	Frame=-2	XP_612368.4	XP_612368	contigs-32356	GGTCAGTGTCAAGACCCCTTTTGGGTCTCATACTCCTCAATGAGAAATACTTTAGTGAAT
TNT	CUST_36097_PI425224029_1	CUST_36097_	CUST_36097_ & CUST_36097_A	0.000786309	0.56563	0.199164	1.2231				1.11145				1.45625				1.41946				1.09927				1.80161	sig			1.70255				PREDICTED: similar to UnpES isoform 2 [Monodelphis domestica]	1e-83	Frame=-1	XP_001367983.1	XP_001367983	contigs-32919	GAGGCCATAAGATGACCACACTTAGGCATATCATAACGAAAGAGCTTTTAAACAAATTAT
TNT	CUST_36098_PI425224029_1	CUST_36098_	CUST_36098_ & CUST_36098_A	0.00193117	0.657958	0.127083	1.30786				1.15006				1.49914				1.43354				1.13337				1.83702	sig			1.83425				PREDICTED: similar to UnpES isoform 2 [Monodelphis domestica]	1e-83	Frame=-1	XP_001367983.1	XP_001367983	contigs-32919	CTCAAAGAGGAAGTCCAATATGGAAGTGCTTCGTGAGCAGTAATGATGGATAGCACAAGG
TNT	CUST_36129_PI425224029_1	CUST_36129_	CUST_36129_ & CUST_36129_A	0.00273097	0.96165	0.0595306	1.50401				1.10212				1.43859				1.7151	sig			1.27957				1.60772				2.02038	sig			xeroderma pigmentosum, complementation group A [Bos taurus]	1e-94	Frame=-3	NP_001033770.1	NP_001033770	contigs-32961	CACAAGTATCCATCAACATGAATATGGAGCTGAAGAAAAGATAGATGATGATCTGTACAA
TNT	CUST_36257_PI425224029_1	CUST_36257_	CUST_36257_ & CUST_36257_A	0.00545028	0.907094	0.887594	-1.0829				-1.02028				-1.17145				-1.482				-1.05579				-1.11998				-1.56429				short-chain acyl-CoA dehydrogenase [Gallus gallus]	2e-82	Frame=-1	NP_001006193.1	NP_001006193	contigs-33144	ACAGACAAGTCTCTGAAACACAAGGGTATTAGTGCCTTTCTTGTTCCCATGCCAACTCCT
TNT	CUST_36258_PI425224029_1	CUST_36258_	CUST_36258_ & CUST_36258_A	0.00256	0.912275	0.831505	-1.0848				-1.07578				-1.19028				-1.51004	sig			-1.16164				-1.15956				-1.60677				short-chain acyl-CoA dehydrogenase [Gallus gallus]	2e-82	Frame=-1	NP_001006193.1	NP_001006193	contigs-33144	TACAGACAAGTCTCTGAAACACAAGGGTATTAGTGCCTTTCTTGTTCCCATGCCAACTCC
TNT	CUST_36259_PI425224029_1	CUST_36259_	CUST_36259_ & CUST_36259_A	0.00507635	0.746101	0.928516	-1.08011				-1.22687				-1.14222				-1.50493				-1.19135				-1.17657				-1.53397				PREDICTED: acyl-Coenzyme A dehydrogenase, C-2 to C-3 short chain	4e-78	Frame=-1	XP_002199716.1	XP_002199716	contigs-33145	TTCAGATTGTGAAGCTGCACAAGTGCCTTAATAACCTGTCCAATGAAAAATTCACTACCA
TNT	CUST_36301_PI425224029_1	CUST_36301_	CUST_36301_ & CUST_36301_A	0.003288	0.391601	0.146267	1.05142				-1.40215				-1.2512				-1.93436	sig			-1.59671	sig			-1.96464	sig			-1.50153				PREDICTED: membrane associated guanylate kinase, WW and PDZ domain	e-158	Frame=-3	XP_002188413.1	XP_002188413	contigs-33229	TTCTAAAAATAGCAATAGCATGACAGGCAGGAAAAAAGACAGGTCACCAGAAGGGAAGCG
TNT	CUST_36302_PI425224029_1	CUST_36302_	CUST_36302_ & CUST_36302_A	0.00236601	0.292291	0.123737	1.02905				-1.39662				-1.38206				-1.821				-1.70758				-2.27433	sig			-1.4458				PREDICTED: membrane associated guanylate kinase, WW and PDZ domain	e-158	Frame=-3	XP_002188413.1	XP_002188413	contigs-33229	AACCCAAAGGCAGTAGAGAATTTGGCAGACAATCCAATGAGCACCACACATGGAATGGAA
TNT	CUST_36303_PI425224029_1	CUST_36303_	CUST_36303_ & CUST_36303_A	0.00646265	0.530082	0.326133	1.1308				-1.33472				-1.25795				-2.00139	sig			-1.46282				-1.82408	sig			-1.50735				PREDICTED: membrane associated guanylate kinase, WW and PDZ domain	3e-67	Frame=-3	XP_002188413.1	XP_002188413	contigs-33230	ATGAAGGCTTTGGTTTCGTCATTGTGTCTTCAGTTAGCCGACCAGAAGCTGGAACAACTT
TNT	CUST_36324_PI425224029_1	CUST_36324_	CUST_36324_ & CUST_36324_A	0.00516717	0.223942	0.595834	-1.02089				1.14412				1.13965				1.36935				1.17597				1.40099				1.53768	sig			PREDICTED: phosphatidylglycerophosphate synthase 1 [Equus caballus]	1e-12	Frame=-1	XP_001491021.2	XP_001491021	contigs-33270	TAACTTATCTTGCTCTTAAATGTTCCGCTCAGTCTGAATGCAATAAAATGGGCATGTGCT
TNT	CUST_36402_PI425224029_1	CUST_36402_	CUST_36402_ & CUST_36402_A	2.76335e-13	0.97243	0.00354606	2.62416				16.1772				10.3249				9.54647				16.652				15.4852				15.9025				PREDICTED: hypothetical protein [Ornithorhynchus anatinus]	4e-37	Frame=-1	XP_001511763.1	XP_001511763	contigs-33463	GAATCTAAAAACTACCTCATCCTGTTGATTGCTGTCGAAATCCAGTTCTTAAAACCTCTA
TNT	CUST_36415_PI425224029_1	CUST_36415_	CUST_36415_ & CUST_36415_A	0.00131254	0.183956	0.144541	1.13051				-1.57858				-1.15338				-1.75753	sig			-1.30203				-1.17545				-1.19957				hypothetical protein LOC494824 [Xenopus laevis]	9e-23	Frame=-1	NP_001116352.1	NP_001116352	contigs-33504	GTCTCTCATGATCTGTGTTCGCCTTCATGATGCTGACCCCCAATAAATGTAACTTAAACC
TNT	CUST_36416_PI425224029_1	CUST_36416_	CUST_36416_ & CUST_36416_A	0.00276678	0.592545	0.162898	1.2577				1.5049				1.34153				1.61511	sig			1.28119				1.55927				1.41611				hypothetical protein LOC494824 [Xenopus laevis]	9e-23	Frame=-1	NP_001116352.1	NP_001116352	contigs-33504	TTGGAAGTATCTCAAAGCTTCCACATTGTTCTCCAAGTTGGTCATCCTCACTGGGCAATT
TNT	CUST_36461_PI425224029_1	CUST_36461_	CUST_36461_ & CUST_36461_A	0.00562774	0.830724	0.405735	-1.17611				-2.44418	sig			-1.39236				-1.81609	sig			-1.71067	sig			-1.60244				-2.35284				PREDICTED: similar to calcineurin-binding protein calsarcin-2,	4e-51	Frame=-3	XP_001518739.1	XP_001518739	contigs-33574	GTTTAAAGATAACTAAATGCTGCCTGCCTGCTCTGTACTGAGTCTGACCTTGTCCTGTTG
[truncated: 286 more rows]

## Sheet: Table S4-B
Table S4-B. Summary of all statistically significant effects of Diet, Malarial State and Diet*Malarial State interaction in Exposure II. Cells highlighted in yellow represent statistically significant effects of each treatment in duplicate microarray targets. Pariwise comparisons were conducted comparing treatments against the dual control condition (ad libitum feeding and not infected with malar…
[truncated: 996 more rows]

[truncated: 6 more sheets: Table S4-C, Table S5, Table S6, Table S7, Table S8, Table S9]
